# Supplementary material for: Sodium-glucose cotransporter 2 inhibitors, inflammation, and heart failure: a two-sample Mendelian randomization study
Source: Cardiovasc Diabetol. 2024 Apr 2;23:118. doi: 10.1186/s12933-024-02210-5 (PMC10986088; doi:10.1186/s12933-024-02210-5)
Supplement: Supplementary file 1 — Additional file1: Table S1. Detailed information for genome-wide association studies involved in the present Mendelian randomization study. Table S2. Instrumental variables for SGLT2 inhibition. Table S3. Mendelian Randomization analysis on the causal effect between SGLT-2 inhibitor and inflammatory biomarkers. Table S4. Mendelian Randomization analysis on the causal effect between inflammatory biomarkers and heart failure. Table S5. Ranking of models for heart failure according to their posterior probability after exclusion of outlying and influential variants in MR-BMA analysis. Table S6. Characteristics of participating studies. [file 12933_2024_2210_MOESM1_ESM.xlsx]

## Sheet: Table description
Tables	Description
Table S1	Detailed information for genome-wide association studies involved in the present Mendelian randomization study
Table S2	Instrumental variables for SGLT2 inhibition
Table S3	Mendelian Randomization analysis on the causal effect between SGLT-2 inhibitor and inflammatory biomarkers.
Table S4	Mendelian Randomization analysis on the causal effect between inflammatory biomarkers and heart failure.
Table S5	Ranking of models for heart failure according to their posterior probability after exclusion of outlying and influential variants in MR-BMA analysis.

## Sheet: Table S1
Table S1. Detailed information for genome-wide association studies involved in the present Mendelian Randomization study.
Phenotype	Consortium or study	Sample size	Ancestry	Journal	Year	Author	PMID	Accession numbers	Data source
HbA1c	UK Biobank	344182	European		2018	Neale lab		ukb-d-30750_irnt	https://gwas.mrcieu.ac.uk/datasets/ukb-d-30750_irnt/
Inflammation biomarkers		14824	European	Nat Immunol	2023	Jing Hua Zhao	37563310	GCST90274758 to GCST90274848	https://www.ebi.ac.uk/gwas/studies/GCST90274848
C-reative protein	CHARGE Consortium	575531	European	Nat Immunol	2022	Saredo Said	35459240	GCST90029070	https://www.ebi.ac.uk/gwas/studies/GCST90029070
Heart failure		977323	European	Nat Immunol	2020	Sonia Shah	31919418	GCST009541	https://www.ebi.ac.uk/gwas/studies/GCST009541

## Sheet: Table S2
Table S2. Instrumental variables for SGLT2 inhibition.
chr.outcome	pos.outcome	SNP	other_allele	effect_allele	eaf	beta	se	pval	samplesize	F-statistic
16	31384554	rs2070896	T	C	0.37497	-0.017269	0.0024469	1.69863e-12	344182	48.1181
16	31392189	rs11150620	G	C	0.30153	-0.013013	0.0025365	2.89581e-07	344182	24.5516
16	31404467	rs8050328	T	G	0.36368	-0.016284	0.002397	1.09572e-11	344182	42.2461
16	31411185	rs2454908	C	T	0.56456	-0.0097909	0.0023257	2.55541e-05	344182	16.2226
16	31435366	rs116943658	G	A	0.32994	-0.01257	0.0024537	3.00933e-07	344182	24.0472
16	31455117	rs28641848	C	T	0.2793	-0.011249	0.0025705	1.20879e-05	344182	17.5344
16	31471378	rs9926717	A	G	0.28442	-0.011324	0.0025586	9.60838e-06	344182	17.9662
16	31476695	rs111510548	T	C	0.1034	-0.015206	0.0038138	6.69391e-05	344182	14.7565
16	31498021	rs3116150	G	A	0.24107	0.013617	0.0026903	4.16438e-07	344182	23.3535
16	31515110	rs6565234	T	C	0.98288	-0.050059	0.0093767	9.36958e-08	344182	29.0282
16	31524580	rs8057207	C	T	0.36223	-0.013089	0.0023937	4.54642e-08	344182	27.2465
16	31544252	rs67464975	C	T	0.46985	-0.011714	0.0023115	4.03227e-07	344182	23.5296
16	31573030	rs28692853	C	A	0.50742	-0.014549	0.0023054	2.7817e-10	344182	36.4227
16	31617625	rs13334492	G	A	0.44231	-0.011461	0.0023172	7.57077e-07	344182	22.3053

## Sheet: Table S3
Table S3. Mendelian Randomization analysis on the causal effect between SGLT-2 inhibitor and inflammatory biomarkers.
Variants	method	nsnp	OR (95% CI)	P value	Q	P for heterogeneity	egger intercept	P for pleiotropy
Eukaryotic translation initiation factor 4E-binding protein 1	Inverse variance weighted	14	0.81(0.48-1.36)	0.421153	2.88413	0.998321
	MR Egger	14	0.76(0.09-6.54)	0.808084	2.88097	0.996328	0.000840826	0.956091
	Simple mode	14	0.85(0.3-2.37)	0.754956
	Weighted median	14	0.81(0.42-1.57)	0.530744
	Weighted mode	14	0.83(0.33-2.11)	0.702005
	MR-PRESSO	14	0.81(0.63-1.03)	0.111418	3.27798	0.999
Adenosine Deaminase	Inverse variance weighted	14	1.52(0.91-2.54)	0.109544	4.44507	0.985471
Adenosine_Deaminase_	MR Egger	14	0.75(0.09-6.36)	0.797426	4.00046	0.983428	0.00989524	0.517523
Adenosine_Deaminase_	Simple mode	14	1.53(0.56-4.22)	0.42163
Adenosine_Deaminase_	Weighted median	14	1.52(0.79-2.89)	0.207482
Adenosine_Deaminase_	Weighted mode	14	1.39(0.52-3.68)	0.521066
Adenosine_Deaminase_	MR-PRESSO	14	1.52(1.13-2.05)	0.016965	5.03051	0.982
Artemin	Inverse variance weighted	14	0.74(0.41-1.32)	0.302015	5.90769	0.949448
Artemin_	MR Egger	14	3.18(0.3-34.23)	0.358613	4.36022	0.976025	-0.0205595	0.237262
Artemin_	Simple mode	14	0.56(0.15-2.01)	0.385943
Artemin_	Weighted median	14	0.58(0.27-1.26)	0.171121
Artemin_	Weighted mode	14	0.5(0.14-1.78)	0.304054
Artemin_	MR-PRESSO	14	0.74(0.5-1.09)	0.149718	6.89351	0.941
Axin-1	Inverse variance weighted	14	0.92(0.43-1.97)	0.824517	22.6424	0.0461726
Axin-1_	MR Egger	14	1.24(0.05-32.4)	0.897418	22.5748	0.0315601	-0.00430129	0.852805
Axin-1_	Simple mode	14	0.86(0.15-4.96)	0.872887
Axin-1_	Weighted median	14	0.88(0.37-2.08)	0.770453
Axin-1_	Weighted mode	14	1.17(0.26-5.29)	0.841587
Axin-1_	MR-PRESSO	14	0.92(0.43-1.97)	0.827963	26.2795	0.044
beta-nerve growth factor	Inverse variance weighted	14	1.09(0.66-1.81)	0.735766	2.60055	0.999034
beta-nerve_growth_factor_	MR Egger	14	1.56(0.19-13.03)	0.690168	2.48645	0.998211	-0.00496816	0.741358
beta-nerve_growth_factor_	Simple mode	14	0.96(0.37-2.47)	0.935028
beta-nerve_growth_factor_	Weighted median	14	1.1(0.58-2.08)	0.762003
beta-nerve_growth_factor_	Weighted mode	14	1.03(0.38-2.79)	0.962123
beta-nerve_growth_factor_	MR-PRESSO	14	1.09(0.87-1.37)	0.46399	3.01478	0.997
Caspase 8	Inverse variance weighted	14	1.1(0.65-1.83)	0.728746	3.49495	0.995474
Caspase_8_	MR Egger	14	2.31(0.27-19.68)	0.458544	3.00062	0.99554	-0.0104775	0.495415
Caspase_8_	Simple mode	14	0.87(0.31-2.43)	0.793702
Caspase_8_	Weighted median	14	0.89(0.45-1.73)	0.722902
Caspase_8_	Weighted mode	14	0.85(0.34-2.16)	0.744695
Caspase_8_	MR-PRESSO	14	1.1(0.84-1.43)	0.5153	3.99713	0.998
Eotaxin	Inverse variance weighted	14	1.24(0.74-2.06)	0.412279	3.17563	0.997223
Eotaxin_	MR Egger	14	1.19(0.14-9.99)	0.875292	3.17422	0.994184	0.000555875	0.970641
Eotaxin_	Simple mode	14	0.96(0.35-2.63)	0.936089
Eotaxin_	Weighted median	14	1.22(0.64-2.33)	0.536714
Eotaxin_	Weighted mode	14	1.23(0.46-3.28)	0.691296
Eotaxin_	MR-PRESSO	14	1.24(0.96-1.59)	0.121061	3.67227	0.995
C-C motif chemokine 19	Inverse variance weighted	14	1.85(1.1-3.12)	0.0199068	7.03176	0.900507
C-C_motif_chemokine_19_	MR Egger	14	0.29(0.03-2.51)	0.282766	4.01678	0.983132	0.0260459	0.108075
C-C_motif_chemokine_19_	Simple mode	14	2.19(0.67-7.18)	0.217785
C-C_motif_chemokine_19_	Weighted median	14	1.73(0.89-3.33)	0.10464
C-C_motif_chemokine_19_	Weighted mode	14	1.79(0.61-5.24)	0.305839
C-C_motif_chemokine_19_	MR-PRESSO	14	1.85(1.26-2.72)	0.0074462	8.04578	0.911
C-C motif chemokine 20	Inverse variance weighted	14	2.84(1.69-4.76)	7.69059e-05	1.86723	0.999847
C-C_motif_chemokine_20_	MR Egger	14	2.12(0.25-18.1)	0.50612	1.79156	0.999665	0.00410697	0.787936
C-C_motif_chemokine_20_	Simple mode	14	2.38(0.84-6.7)	0.125378
C-C_motif_chemokine_20_	Weighted median	14	2.4(1.24-4.65)	0.00957244
C-C_motif_chemokine_20_	Weighted mode	14	2.37(0.87-6.43)	0.115206
C-C_motif_chemokine_20_	MR-PRESSO	14	2.84(2.33-3.45)	1.09836e-07	2.15075	1
C-C motif chemokine 23	Inverse variance weighted	14	0.59(0.35-0.98)	0.0426515	7.91822	0.848887
C-C_motif_chemokine_23_	MR Egger	14	1.4(0.17-11.87)	0.763126	7.24633	0.840915	-0.012175	0.428375
C-C_motif_chemokine_23_	Simple mode	14	0.67(0.22-2.03)	0.489231
C-C_motif_chemokine_23_	Weighted median	14	0.67(0.33-1.33)	0.251643
C-C_motif_chemokine_23_	Weighted mode	14	0.72(0.26-2)	0.544003
C-C_motif_chemokine_23_	MR-PRESSO	14	0.59(0.39-0.88)	0.0221159	9.1128	0.861
C-C motif chemokine 25	Inverse variance weighted	14	1.34(0.8-2.23)	0.263157	5.05764	0.973902
C-C_motif_chemokine_25_	MR Egger	14	0.87(0.1-7.28)	0.898906	4.88908	0.961581	0.00606426	0.688636
C-C_motif_chemokine_25_	Simple mode	14	1.36(0.46-3.97)	0.587326
C-C_motif_chemokine_25_	Weighted median	14	1.22(0.62-2.39)	0.561067
C-C_motif_chemokine_25_	Weighted mode	14	1.3(0.5-3.38)	0.600071
C-C_motif_chemokine_25_	MR-PRESSO	14	1.34(0.97-1.84)	0.0960993	5.74602	0.981
C-C motif chemokine 28	Inverse variance weighted	14	1.89(1.15-3.12)	0.0124601	5.04862	0.974107
C-C_motif_chemokine_28_	MR Egger	14	2.49(0.31-20.12)	0.408733	4.97803	0.958709	-0.00385273	0.794988
C-C_motif_chemokine_28_	Simple mode	14	1.47(0.51-4.19)	0.487872
C-C_motif_chemokine_28_	Weighted median	14	1.65(0.86-3.16)	0.134318
C-C_motif_chemokine_28_	Weighted mode	14	1.34(0.5-3.57)	0.566851
C-C_motif_chemokine_28_	MR-PRESSO	14	1.89(1.39-2.58)	0.00148441	5.90265	0.967
C-C motif chemokine 4	Inverse variance weighted	14	4.53(2.69-7.6)	1.15273e-08	4.13156	0.98971
C-C_motif_chemokine_4_	MR Egger	14	1.45(0.17-12.58)	0.74033	3.00179	0.995531	0.015947	0.308748
C-C_motif_chemokine_4_	Simple mode	14	4.02(1.35-11.97)	0.0263654
C-C_motif_chemokine_4_	Weighted median	14	3.86(1.94-7.68)	0.000121656
C-C_motif_chemokine_4_	Weighted mode	14	3.61(1.27-10.25)	0.0313991
C-C_motif_chemokine_4_	MR-PRESSO	14	4.53(3.38-6.06)	1.56182e-07	4.7348	0.994
Natural killer cell receptor 2B4	Inverse variance weighted	14	0.99(0.59-1.65)	0.956937	5.80652	0.952912
Natural_killer_cell_receptor_2B4_	MR Egger	14	0.34(0.04-2.93)	0.347413	4.81853	0.963767	0.0148028	0.339855
Natural_killer_cell_receptor_2B4_	Simple mode	14	1.02(0.34-3.04)	0.978502
Natural_killer_cell_receptor_2B4_	Weighted median	14	0.97(0.49-1.92)	0.938945
Natural_killer_cell_receptor_2B4_	Weighted mode	14	1(0.36-2.75)	0.996437
Natural_killer_cell_receptor_2B4_	MR-PRESSO	14	0.99(0.7-1.39)	0.936835	6.70023	0.951
CD40L receptor	Inverse variance weighted	14	1.33(0.79-2.23)	0.279475	13.5158	0.408801
CD40L_receptor_	MR Egger	14	1.38(0.15-13.04)	0.780803	13.5144	0.332789	-0.000567281	0.971513
CD40L_receptor_	Simple mode	14	1.11(0.31-4.04)	0.873038
CD40L_receptor_	Weighted median	14	1.43(0.72-2.86)	0.306192
CD40L_receptor_	Weighted mode	14	1.25(0.38-4.13)	0.721607
CD40L_receptor_	MR-PRESSO	14	1.33(0.79-2.23)	0.29913	15.7288	0.427
T-cell surface glycoprotein CD5	Inverse variance weighted	14	4.01(2.4-6.69)	1.03502e-07	12.0064	0.527121
T-cell_surface_glycoprotein_CD5_	MR Egger	14	0.53(0.06-4.46)	0.56867	8.32886	0.758932	0.0284146	0.079258
T-cell_surface_glycoprotein_CD5_	Simple mode	14	3.12(0.82-11.85)	0.117882
T-cell_surface_glycoprotein_CD5_	Weighted median	14	3.09(1.48-6.43)	0.00264256
T-cell_surface_glycoprotein_CD5_	Weighted mode	14	2.56(0.76-8.6)	0.151723
T-cell_surface_glycoprotein_CD5_	MR-PRESSO	14	4.01(2.45-6.56)	9.60574e-05	14.2962	0.569
T-cell surface glycoprotein CD6 isoform	Inverse variance weighted	14	3.34(1.78-6.29)	0.00018308	19.6544	0.104169
T-cell_surface_glycoprotein_CD6_isoform_	MR Egger	14	0.31(0.03-3.25)	0.346793	14.5771	0.265381	0.0334451	0.0634934
T-cell_surface_glycoprotein_CD6_isoform_	Simple mode	14	1.47(0.28-7.67)	0.655202
T-cell_surface_glycoprotein_CD6_isoform_	Weighted median	14	2.24(1.01-5)	0.0483838
T-cell_surface_glycoprotein_CD6_isoform_	Weighted mode	14	1.25(0.33-4.77)	0.753419
T-cell_surface_glycoprotein_CD6_isoform_	MR-PRESSO	14	3.34(1.78-6.29)	0.00246807	23.6516	0.128
CUB domain-containing protein 1	Inverse variance weighted	14	0.78(0.47-1.29)	0.335691	5.25843	0.969055
CUB_domain-containing_protein_1_	MR Egger	14	2.93(0.37-23.55)	0.331497	3.61973	0.989363	-0.0185321	0.224697
CUB_domain-containing_protein_1_	Simple mode	14	0.99(0.35-2.8)	0.990576
CUB_domain-containing_protein_1_	Weighted median	14	0.87(0.45-1.68)	0.681104
CUB_domain-containing_protein_1_	Weighted mode	14	0.89(0.34-2.29)	0.80928
CUB_domain-containing_protein_1_	MR-PRESSO	14	0.78(0.57-1.08)	0.154029	5.97248	0.959
Macrophage colony-stimulating factor 1	Inverse variance weighted	14	0.87(0.53-1.45)	0.60422	7.67986	0.863813
Macrophage_colony-stimulating_factor_1_	MR Egger	14	0.88(0.1-7.34)	0.905555	7.67985	0.809622	-4.62854e-05	0.997545
Macrophage_colony-stimulating_factor_1_	Simple mode	14	0.48(0.13-1.75)	0.288328
Macrophage_colony-stimulating_factor_1_	Weighted median	14	0.74(0.37-1.48)	0.399896
Macrophage_colony-stimulating_factor_1_	Weighted mode	14	0.48(0.15-1.52)	0.23417
Macrophage_colony-stimulating_factor_1_	MR-PRESSO	14	0.87(0.59-1.29)	0.511879	9.06667	0.866
Cystatin D	Inverse variance weighted	14	0.58(0.35-0.97)	0.0373949	6.62834	0.920276
Cystatin_D_	MR Egger	14	0.61(0.07-5.08)	0.656884	6.62624	0.881293	-0.000673318	0.964244
Cystatin_D_	Simple mode	14	0.38(0.13-1.12)	0.102072
Cystatin_D_	Weighted median	14	0.54(0.27-1.06)	0.0736577
Cystatin_D_	Weighted mode	14	0.45(0.16-1.28)	0.159787
Cystatin_D_	MR-PRESSO	14	0.58(0.41-0.84)	0.012057	7.59876	0.944
Fractalkine	Inverse variance weighted	14	1.11(0.66-1.84)	0.695671	6.6814	0.917815
Fractalkine_	MR Egger	14	0.9(0.11-7.51)	0.922048	6.64149	0.880368	0.0029492	0.845007
Fractalkine_	Simple mode	14	0.75(0.25-2.27)	0.615865
Fractalkine_	Weighted median	14	0.89(0.46-1.72)	0.724814
Fractalkine_	Weighted mode	14	0.82(0.31-2.18)	0.692554
Fractalkine_	MR-PRESSO	14	1.11(0.77-1.6)	0.594555	7.60892	0.924
C-X-C motif chemokine 1	Inverse variance weighted	14	1.3(0.78-2.19)	0.314321	9.70687	0.717711
C-X-C_motif_chemokine_1_	MR Egger	14	1.3(0.15-11.18)	0.812973	9.70687	0.641659	1.86354e-06	0.999902
C-X-C_motif_chemokine_1_	Simple mode	14	1.01(0.34-2.99)	0.987297
C-X-C_motif_chemokine_1_	Weighted median	14	1.04(0.52-2.09)	0.902632
C-X-C_motif_chemokine_1_	Weighted mode	14	1(0.36-2.78)	0.995718
C-X-C_motif_chemokine_1_	MR-PRESSO	14	1.3(0.83-2.04)	0.265172	11.1427	0.727
C-X-C motif chemokine 10	Inverse variance weighted	14	0.55(0.33-0.93)	0.0244509	8.81845	0.786512
C-X-C_motif_chemokine_10_	MR Egger	14	1.81(0.21-15.25)	0.595753	7.56545	0.818101	-0.016605	0.284886
C-X-C_motif_chemokine_10_	Simple mode	14	0.41(0.14-1.2)	0.128523
C-X-C_motif_chemokine_10_	Weighted median	14	0.5(0.25-1)	0.0505396
C-X-C_motif_chemokine_10_	Weighted mode	14	0.42(0.15-1.15)	0.115007
C-X-C_motif_chemokine_10_	MR-PRESSO	14	0.55(0.36-0.85)	0.0171222	10.0736	0.809
C-X-C motif chemokine 11	Inverse variance weighted	14	0.99(0.59-1.66)	0.972587	2.70554	0.998805
C-X-C_motif_chemokine_11_	MR Egger	14	1.15(0.13-9.85)	0.900528	2.68593	0.997384	-0.00209244	0.89096
C-X-C_motif_chemokine_11_	Simple mode	14	1.15(0.43-3.07)	0.790095
C-X-C_motif_chemokine_11_	Weighted median	14	1.03(0.54-1.97)	0.936919
C-X-C_motif_chemokine_11_	Weighted mode	14	1.03(0.41-2.6)	0.952621
C-X-C_motif_chemokine_11_	MR-PRESSO	14	0.99(0.78-1.25)	0.941103	3.06508	0.997
C-X-C motif chemokine 5	Inverse variance weighted	14	1.2(0.72-2.02)	0.485555	10.6112	0.643351
C-X-C_motif_chemokine_5_	MR Egger	14	1.83(0.21-15.74)	0.59168	10.4554	0.576077	-0.00590541	0.699945
C-X-C_motif_chemokine_5_	Simple mode	14	2(0.61-6.54)	0.270126
C-X-C_motif_chemokine_5_	Weighted median	14	1.29(0.64-2.57)	0.478288
C-X-C_motif_chemokine_5_	Weighted mode	14	1.73(0.61-4.92)	0.322333
C-X-C_motif_chemokine_5_	MR-PRESSO	14	1.2(0.75-1.92)	0.45397	12.1722	0.632
C-X-C motif chemokine 6	Inverse variance weighted	14	2.36(1.4-3.95)	0.00119357	11.1833	0.595467
C-X-C_motif_chemokine_6_	MR Egger	14	1.86(0.22-16.05)	0.58205	11.1347	0.517411	0.00330005	0.829271
C-X-C_motif_chemokine_6_	Simple mode	14	2.2(0.56-8.64)	0.277783
C-X-C_motif_chemokine_6_	Weighted median	14	2.29(1.1-4.75)	0.0260719
C-X-C_motif_chemokine_6_	Weighted mode	14	2.57(0.74-8.95)	0.160858
C-X-C_motif_chemokine_6_	MR-PRESSO	14	2.36(1.46-3.81)	0.0039615	13.1434	0.617
C-X-C motif chemokine 9	Inverse variance weighted	14	0.51(0.28-0.91)	0.0223314	17.638	0.171752
C-X-C_motif_chemokine_9_	MR Egger	14	0.96(0.08-11.61)	0.977524	17.2497	0.140442	-0.00899471	0.612699
C-X-C_motif_chemokine_9_	Simple mode	14	0.69(0.18-2.63)	0.593132
C-X-C_motif_chemokine_9_	Weighted median	14	0.6(0.28-1.28)	0.18782
C-X-C_motif_chemokine_9_	Weighted mode	14	0.63(0.18-2.17)	0.473562
C-X-C_motif_chemokine_9_	MR-PRESSO	14	0.51(0.28-0.91)	0.0397724	20.3851	0.193
Delta and Notch-like epidermal growth factor-related receptor	Inverse variance weighted	14	0.35(0.19-0.65)	0.00102364	20.1869	0.0906468
Delta_and_Notch-like_epidermal_growth_factor-related_receptor_	MR Egger	14	0.99(0.07-14.15)	0.994227	19.1862	0.0841327	-0.0146079	0.444224
Delta_and_Notch-like_epidermal_growth_factor-related_receptor_	Simple mode	14	0.18(0.05-0.75)	0.0346129
Delta_and_Notch-like_epidermal_growth_factor-related_receptor_	Weighted median	14	0.24(0.11-0.51)	0.000186961
Delta_and_Notch-like_epidermal_growth_factor-related_receptor_	Weighted mode	14	0.2(0.06-0.72)	0.027946
Delta_and_Notch-like_epidermal_growth_factor-related_receptor_	MR-PRESSO	14	0.35(0.19-0.65)	0.00592802	23.0771	0.113
Protein S100-A12	Inverse variance weighted	14	1.82(1.09-3.05)	0.0232164	5.34385	0.966823
Protein_S100-A12_	MR Egger	14	1.28(0.15-10.95)	0.824953	5.23474	0.949675	0.00493179	0.74686
Protein_S100-A12_	Simple mode	14	1.31(0.5-3.4)	0.588534
Protein_S100-A12_	Weighted median	14	1.36(0.71-2.61)	0.358033
Protein_S100-A12_	Weighted mode	14	1.34(0.5-3.57)	0.571103
Protein_S100-A12_	MR-PRESSO	14	1.82(1.31-2.53)	0.00362295	6.09169	0.964
Fibroblast growth factor 19	Inverse variance weighted	14	2.72(1.62-4.57)	0.000151276	12.7054	0.470813
Fibroblast_growth_factor_19_	MR Egger	14	0.14(0.02-1.23)	0.102167	5.06776	0.955677	0.0413326	0.0171631
Fibroblast_growth_factor_19_	Simple mode	14	5.98(1.47-24.39)	0.0269627
Fibroblast_growth_factor_19_	Weighted median	14	2.56(1.23-5.34)	0.012002
Fibroblast_growth_factor_19_	Weighted mode	14	5.91(1.55-22.51)	0.0218242
Fibroblast_growth_factor_19_	MR-PRESSO	14	2.72(1.63-4.54)	0.00207474	15.0763	0.463
Fibroblast growth factor 21	Inverse variance weighted	14	1.78(1.06-2.99)	0.029673	3.80146	0.993126
Fibroblast_growth_factor_21_	MR Egger	14	3.93(0.46-33.71)	0.236379	3.24817	0.993524	-0.0111291	0.471293
Fibroblast_growth_factor_21_	Simple mode	14	2.55(0.86-7.55)	0.115664
Fibroblast_growth_factor_21_	Weighted median	14	1.74(0.89-3.41)	0.105836
Fibroblast_growth_factor_21_	Weighted mode	14	1.96(0.74-5.21)	0.199785
Fibroblast_growth_factor_21_	MR-PRESSO	14	1.78(1.34-2.35)	0.00145329	4.35538	0.994
Fibroblast growth factor 23	Inverse variance weighted	14	0.37(0.22-0.62)	0.000138251	7.24292	0.889203
Fibroblast_growth_factor_23_	MR Egger	14	0.77(0.09-6.43)	0.811883	6.76647	0.872652	-0.0101675	0.503168
Fibroblast_growth_factor_23_	Simple mode	14	0.42(0.14-1.27)	0.146826
Fibroblast_growth_factor_23_	Weighted median	14	0.42(0.22-0.82)	0.011008
Fibroblast_growth_factor_23_	Weighted mode	14	0.42(0.16-1.12)	0.107442
Fibroblast_growth_factor_23_	MR-PRESSO	14	0.37(0.25-0.54)	0.000201592	8.22469	0.895
Fibroblast growth factor 5	Inverse variance weighted	14	0.68(0.39-1.2)	0.187492	5.69515	0.956547
Fibroblast_growth_factor_5_	MR Egger	14	0.7(0.07-7.34)	0.774365	5.69444	0.930695	-0.000434873	0.979098
Fibroblast_growth_factor_5_	Simple mode	14	0.53(0.16-1.79)	0.328596
Fibroblast_growth_factor_5_	Weighted median	14	0.57(0.26-1.24)	0.158437
Fibroblast_growth_factor_5_	Weighted mode	14	0.56(0.17-1.85)	0.357843
Fibroblast_growth_factor_5_	MR-PRESSO	14	0.68(0.47-0.99)	0.067884	6.573	0.965
Fms-related tyrosine kinase 3 ligand	Inverse variance weighted	14	0.81(0.48-1.35)	0.414916	6.15544	0.940312
Fms-related_tyrosine_kinase_3_ligand_	MR Egger	14	1.5(0.18-12.79)	0.716365	5.81355	0.925188	-0.00870191	0.569567
Fms-related_tyrosine_kinase_3_ligand_	Simple mode	14	0.51(0.17-1.54)	0.254126
Fms-related_tyrosine_kinase_3_ligand_	Weighted median	14	0.83(0.42-1.64)	0.584894
Fms-related_tyrosine_kinase_3_ligand_	Weighted mode	14	1.16(0.38-3.6)	0.797473
Fms-related_tyrosine_kinase_3_ligand_	MR-PRESSO	14	0.81(0.57-1.15)	0.257305	7.32084	0.929
Glial cell line-derived neurotrophic factor	Inverse variance weighted	14	1.43(0.85-2.38)	0.174096	1.96359	0.999796
Glial_cell_line-derived_neurotrophic_factor_	MR Egger	14	1.28(0.15-10.87)	0.822253	1.95385	0.999473	0.00146285	0.923027
Glial_cell_line-derived_neurotrophic_factor_	Simple mode	14	1.95(0.74-5.17)	0.202576
Glial_cell_line-derived_neurotrophic_factor_	Weighted median	14	1.31(0.68-2.53)	0.418179
Glial_cell_line-derived_neurotrophic_factor_	Weighted mode	14	1.26(0.5-3.17)	0.636771
Glial_cell_line-derived_neurotrophic_factor_	MR-PRESSO	14	1.43(1.17-1.74)	0.00393534	2.2867	0.999
Hepatocyte growth factor	Inverse variance weighted	14	1.32(0.8-2.2)	0.27889	5.57007	0.960412
Hepatocyte_growth_factor_	MR Egger	14	1.62(0.19-13.46)	0.665206	5.53419	0.937722	-0.00278912	0.852933
Hepatocyte_growth_factor_	Simple mode	14	1.33(0.43-4.09)	0.62931
Hepatocyte_growth_factor_	Weighted median	14	1.23(0.63-2.39)	0.547721
Hepatocyte_growth_factor_	Weighted mode	14	1.27(0.43-3.73)	0.672843
Hepatocyte_growth_factor_	MR-PRESSO	14	1.32(0.95-1.85)	0.122011	6.4177	0.968
Interferon gamma	Inverse variance weighted	14	0.47(0.27-0.84)	0.0110122	4.95603	0.976148
Interferon_gamma_	MR Egger	14	1.87(0.18-19.96)	0.612136	3.5777	0.989909	-0.0192906	0.263159
Interferon_gamma_	Simple mode	14	0.4(0.13-1.27)	0.143635
Interferon_gamma_	Weighted median	14	0.43(0.2-0.91)	0.0270536
Interferon_gamma_	Weighted mode	14	0.42(0.14-1.28)	0.150919
Interferon_gamma_	MR-PRESSO	14	0.47(0.33-0.68)	0.00121275	5.65401	0.974
Interleukin-10	Inverse variance weighted	14	2.29(1.36-3.85)	0.00171201	4.81135	0.979115
Interleukin-10_	MR Egger	14	1.82(0.21-15.74)	0.595523	4.76528	0.965363	0.00321687	0.833658
Interleukin-10_	Simple mode	14	2.28(0.74-7.05)	0.175749
Interleukin-10_	Weighted median	14	2.23(1.13-4.38)	0.0203426
Interleukin-10_	Weighted mode	14	2.16(0.77-6.07)	0.165564
Interleukin-10_	MR-PRESSO	14	2.29(1.67-3.14)	0.000185042	5.6626	0.985
Interleukin-10 receptor subunit alpha	Inverse variance weighted	14	1.12(0.63-2)	0.699877	7.54938	0.871669
Interleukin-10_receptor_subunit_alpha_	MR Egger	14	2.75(0.26-29.67)	0.42062	6.96726	0.859769	-0.0126212	0.460219
Interleukin-10_receptor_subunit_alpha_	Simple mode	14	0.86(0.25-2.98)	0.821477
Interleukin-10_receptor_subunit_alpha_	Weighted median	14	1.05(0.49-2.22)	0.902439
Interleukin-10_receptor_subunit_alpha_	Weighted mode	14	0.79(0.25-2.54)	0.699582
Interleukin-10_receptor_subunit_alpha_	MR-PRESSO	14	1.12(0.72-1.74)	0.621428	8.62496	0.86
Interleukin-10 receptor subunit beta	Inverse variance weighted	14	1.44(0.86-2.39)	0.16329	5.22283	0.969955
Interleukin-10_receptor_subunit_beta_	MR Egger	14	1.15(0.14-9.62)	0.899216	5.17835	0.951755	0.00310665	0.836501
Interleukin-10_receptor_subunit_beta_	Simple mode	14	1.22(0.46-3.21)	0.699185
Interleukin-10_receptor_subunit_beta_	Weighted median	14	1.32(0.68-2.57)	0.408251
Interleukin-10_receptor_subunit_beta_	Weighted mode	14	1.21(0.48-3.02)	0.697063
Interleukin-10_receptor_subunit_beta_	MR-PRESSO	14	1.44(1.04-1.98)	0.046546	5.83233	0.98
Interleukin-12 subunit beta	Inverse variance weighted	14	3.78(2.22-6.45)	1.07549e-06	14.0287	0.371824
Interleukin-12_subunit_beta_	MR Egger	14	0.38(0.04-3.2)	0.388132	9.29814	0.677277	0.0324109	0.0503432
Interleukin-12_subunit_beta_	Simple mode	14	6.31(1.21-32.8)	0.0474288
Interleukin-12_subunit_beta_	Weighted median	14	4.48(2.13-9.46)	8.16296e-05
Interleukin-12_subunit_beta_	Weighted mode	14	6.46(1.53-27.25)	0.0246325
Interleukin-12_subunit_beta_	MR-PRESSO	14	3.78(2.22-6.45)	0.00030207	16.9509	0.411
Interleukin-13	Inverse variance weighted	14	0.81(0.45-1.44)	0.472499	3.56545	0.994997
Interleukin-13_	MR Egger	14	2.49(0.23-26.7)	0.464805	2.64466	0.997575	-0.0158296	0.356205
Interleukin-13_	Simple mode	14	0.92(0.29-2.89)	0.890489
Interleukin-13_	Weighted median	14	0.82(0.39-1.73)	0.606265
Interleukin-13_	Weighted mode	14	0.92(0.31-2.72)	0.884271
Interleukin-13_	MR-PRESSO	14	0.81(0.6-1.1)	0.193335	4.02436	0.998
Interleukin-15 receptor subunit alpha	Inverse variance weighted	14	1.02(0.58-1.81)	0.945855	5.12694	0.972291
Interleukin-15_receptor_subunit_alpha_	MR Egger	14	0.9(0.08-9.48)	0.929857	5.11493	0.95403	0.00179216	0.91454
Interleukin-15_receptor_subunit_alpha_	Simple mode	14	1.58(0.46-5.37)	0.480112
Interleukin-15_receptor_subunit_alpha_	Weighted median	14	1.12(0.53-2.34)	0.771442
Interleukin-15_receptor_subunit_alpha_	Weighted mode	14	1.63(0.48-5.6)	0.448889
Interleukin-15_receptor_subunit_alpha_	MR-PRESSO	14	1.02(0.71-1.46)	0.915534	6.11814	0.974
Interleukin-17A	Inverse variance weighted	14	1.68(0.94-3)	0.078511	5.94338	0.948189
Interleukin-17A_	MR Egger	14	0.45(0.04-4.86)	0.525638	4.69631	0.967361	0.0184375	0.285976
Interleukin-17A_	Simple mode	14	2.51(0.8-7.88)	0.137804
Interleukin-17A_	Weighted median	14	1.8(0.83-3.89)	0.137943
Interleukin-17A_	Weighted mode	14	2.05(0.66-6.34)	0.233202
Interleukin-17A_	MR-PRESSO	14	1.68(1.14-2.49)	0.0219201	6.767	0.959
Interleukin-17C	Inverse variance weighted	14	0.97(0.54-1.73)	0.916573	7.24158	0.889276
Interleukin-17C_	MR Egger	14	1.31(0.12-13.99)	0.827233	7.17587	0.845776	-0.00422627	0.802018
Interleukin-17C_	Simple mode	14	1.08(0.34-3.45)	0.897907
Interleukin-17C_	Weighted median	14	1.04(0.49-2.21)	0.927296
Interleukin-17C_	Weighted mode	14	1.06(0.36-3.08)	0.917321
Interleukin-17C_	MR-PRESSO	14	0.97(0.63-1.49)	0.890534	8.1132	0.915
Interleukin-18	Inverse variance weighted	14	0.96(0.57-1.6)	0.867605	2.73603	0.998731
Interleukin-18_	MR Egger	14	1.46(0.17-12.45)	0.735169	2.57761	0.997862	-0.00593085	0.697607
Interleukin-18_	Simple mode	14	0.79(0.29-2.13)	0.646054
Interleukin-18_	Weighted median	14	0.87(0.46-1.67)	0.680445
Interleukin-18_	Weighted mode	14	0.88(0.35-2.21)	0.786246
Interleukin-18_	MR-PRESSO	14	0.96(0.76-1.21)	0.722167	3.1168	0.997
interleukin-18 receptor 1	Inverse variance weighted	14	1.29(0.73-2.27)	0.382427	15.7602	0.262323
interleukin-18_receptor_1_	MR Egger	14	0.48(0.04-5.22)	0.55575	14.8882	0.247607	0.0139223	0.418229
interleukin-18_receptor_1_	Simple mode	14	0.68(0.14-3.41)	0.648401
interleukin-18_receptor_1_	Weighted median	14	0.94(0.44-2.04)	0.879718
interleukin-18_receptor_1_	Weighted mode	14	0.61(0.13-2.84)	0.536591
interleukin-18_receptor_1_	MR-PRESSO	14	1.29(0.73-2.27)	0.398274	18.7924	0.245
Interleukin-1-alpha	Inverse variance weighted	14	0.84(0.47-1.5)	0.556264	2.3273	0.999473
Interleukin-1-alpha_	MR Egger	14	1.38(0.13-14.9)	0.79414	2.14826	0.999143	-0.00699916	0.679689
Interleukin-1-alpha_	Simple mode	14	1.06(0.33-3.41)	0.922799
Interleukin-1-alpha_	Weighted median	14	0.97(0.47-2)	0.939419
Interleukin-1-alpha_	Weighted mode	14	1.11(0.37-3.32)	0.852855
Interleukin-1-alpha_	MR-PRESSO	14	0.84(0.66-1.07)	0.187679	2.73058	1
Interleukin-2	Inverse variance weighted	14	1.19(0.66-2.11)	0.564455	2.25121	0.999561
Interleukin-2_	MR Egger	14	1.17(0.11-12.6)	0.896703	2.25114	0.998913	0.000131816	0.993756
Interleukin-2_	Simple mode	14	1.36(0.48-3.84)	0.575534
Interleukin-2_	Weighted median	14	1.28(0.63-2.58)	0.494024
Interleukin-2_	Weighted mode	14	1.32(0.46-3.79)	0.610934
Interleukin-2_	MR-PRESSO	14	1.19(0.93-1.51)	0.189442	2.59394	1
Interleukin-20	Inverse variance weighted	14	0.92(0.52-1.64)	0.787015	3.78839	0.993241
Interleukin-20_	MR Egger	14	1.08(0.1-11.62)	0.949605	3.77038	0.987232	-0.00221357	0.895472
Interleukin-20_	Simple mode	14	1.24(0.39-3.91)	0.718966
Interleukin-20_	Weighted median	14	1.07(0.52-2.2)	0.853804
Interleukin-20_	Weighted mode	14	1.21(0.39-3.74)	0.74238
Interleukin-20_	MR-PRESSO	14	0.92(0.68-1.26)	0.625083	4.45392	0.994
Interleukin-20 receptor subunit alpha	Inverse variance weighted	14	0.65(0.36-1.16)	0.144905	7.75844	0.858973
Interleukin-20_receptor_subunit_alpha_	MR Egger	14	6.63(0.61-71.81)	0.145809	3.87296	0.985621	-0.0326974	0.0722108
Interleukin-20_receptor_subunit_alpha_	Simple mode	14	0.63(0.19-2.1)	0.465137
Interleukin-20_receptor_subunit_alpha_	Weighted median	14	0.67(0.32-1.44)	0.306479
Interleukin-20_receptor_subunit_alpha_	Weighted mode	14	0.7(0.23-2.14)	0.544711
Interleukin-20_receptor_subunit_alpha_	MR-PRESSO	14	0.65(0.41-1.02)	0.0816908	8.91219	0.867
Interleukin-22 receptor subunit alpha-1	Inverse variance weighted	14	2.72(1.51-4.88)	0.000806897	5.81328	0.952685
Interleukin-22_receptor_subunit_alpha-1_	MR Egger	14	1.09(0.1-11.86)	0.947114	5.21216	0.950514	0.0129181	0.45316
Interleukin-22_receptor_subunit_alpha-1_	Simple mode	14	3.99(1.07-14.92)	0.0602697
Interleukin-22_receptor_subunit_alpha-1_	Weighted median	14	2.85(1.3-6.23)	0.00881147
Interleukin-22_receptor_subunit_alpha-1_	Weighted mode	14	3.81(1.07-13.5)	0.0587908
Interleukin-22_receptor_subunit_alpha-1_	MR-PRESSO	14	2.72(1.84-4.02)	0.000238592	6.85364	0.96
Interleukin-24	Inverse variance weighted	14	0.64(0.36-1.15)	0.137419	3.95968	0.991613
Interleukin-24_	MR Egger	14	0.58(0.05-6.27)	0.660072	3.95154	0.984295	0.00149928	0.929607
Interleukin-24_	Simple mode	14	0.82(0.24-2.77)	0.750529
Interleukin-24_	Weighted median	14	0.63(0.29-1.38)	0.247819
Interleukin-24_	Weighted mode	14	0.79(0.25-2.57)	0.707685
Interleukin-24_	MR-PRESSO	14	0.64(0.47-0.89)	0.0184887	4.53971	0.991
Interleukin-2 receptor subunit beta	Inverse variance weighted	14	0.66(0.37-1.18)	0.164897	8.72865	0.793115
Interleukin-2_receptor_subunit_beta_	MR Egger	14	0.42(0.04-4.47)	0.482541	8.5695	0.739195	0.00658702	0.696948
Interleukin-2_receptor_subunit_beta_	Simple mode	14	0.9(0.24-3.44)	0.88405
Interleukin-2_receptor_subunit_beta_	Weighted median	14	0.69(0.32-1.49)	0.341596
Interleukin-2_receptor_subunit_beta_	Weighted mode	14	0.72(0.22-2.37)	0.596483
Interleukin-2_receptor_subunit_beta_	MR-PRESSO	14	0.66(0.41-1.07)	0.113906	10.0324	0.794
Interleukin-33	Inverse variance weighted	14	0.69(0.39-1.23)	0.209142	2.7787	0.998622
Interleukin-33_	MR Egger	14	1.42(0.13-15.21)	0.778199	2.4041	0.998487	-0.0100993	0.551928
Interleukin-33_	Simple mode	14	0.64(0.2-2.08)	0.475422
Interleukin-33_	Weighted median	14	0.66(0.32-1.36)	0.255493
Interleukin-33_	Weighted mode	14	0.63(0.22-1.79)	0.400621
Interleukin-33_	MR-PRESSO	14	0.69(0.53-0.9)	0.017629	3.14351	0.998
Interleukin-4	Inverse variance weighted	14	0.6(0.33-1.07)	0.0854185	6.85051	0.90969
Interleukin-4_	MR Egger	14	3.17(0.29-34.33)	0.360781	4.85112	0.962768	-0.0234542	0.182778
Interleukin-4_	Simple mode	14	0.5(0.14-1.78)	0.304388
Interleukin-4_	Weighted median	14	0.47(0.22-1.03)	0.0585452
Interleukin-4_	Weighted mode	14	0.52(0.18-1.53)	0.259541
Interleukin-4_	MR-PRESSO	14	0.6(0.39-0.92)	0.0339672	7.70872	0.916
Interleukin-5	Inverse variance weighted	14	0.72(0.39-1.34)	0.302837	14.6519	0.329585
Interleukin-5_	MR Egger	14	3.2(0.27-38.23)	0.376473	13.054	0.365128	-0.0209481	0.248846
Interleukin-5_	Simple mode	14	0.51(0.14-1.94)	0.34324
Interleukin-5_	Weighted median	14	0.5(0.22-1.14)	0.0992388
Interleukin-5_	Weighted mode	14	0.51(0.15-1.71)	0.292324
Interleukin-5_	MR-PRESSO	14	0.72(0.39-1.34)	0.321626	16.6694	0.364
Interleukin-6	Inverse variance weighted	14	1.99(1.19-3.33)	0.00861507	6.29166	0.934891
Interleukin-6_	MR Egger	14	1.33(0.16-11.33)	0.79601	6.14819	0.908428	0.00563951	0.711468
Interleukin-6_	Simple mode	14	2.89(0.93-8.99)	0.0905602
Interleukin-6_	Weighted median	14	2.05(1.04-4.02)	0.0373434
Interleukin-6_	Weighted mode	14	2(0.7-5.7)	0.217296
Interleukin-6_	MR-PRESSO	14	1.99(1.39-2.85)	0.00230992	7.23188	0.927
Interleukin-7	Inverse variance weighted	14	1.23(0.63-2.41)	0.540288	21.7212	0.0598353
Interleukin-7_	MR Egger	14	3.33(0.2-56.83)	0.421873	20.8504	0.0526149	-0.0139553	0.492506
Interleukin-7_	Simple mode	14	2.62(0.56-12.18)	0.240266
Interleukin-7_	Weighted median	14	1.45(0.66-3.18)	0.351254
Interleukin-7_	Weighted mode	14	2.04(0.55-7.48)	0.303516
Interleukin-7_	MR-PRESSO	14	1.23(0.63-2.41)	0.55085	25.2864	0.063
Interleukin-8	Inverse variance weighted	14	0.96(0.57-1.61)	0.880101	8.95296	0.776487
Interleukin-8_	MR Egger	14	5.04(0.6-42.59)	0.163479	6.49786	0.888939	-0.0232772	0.143122
Interleukin-8_	Simple mode	14	0.78(0.22-2.72)	0.700534
Interleukin-8_	Weighted median	14	0.97(0.48-1.95)	0.923883
Interleukin-8_	Weighted mode	14	1.1(0.35-3.48)	0.873214
Interleukin-8_	MR-PRESSO	14	0.96(0.63-1.47)	0.858572	10.3591	0.79
Latency-associated peptide transforming growth factor beta 1	Inverse variance weighted	14	3.35(1.76-6.4)	0.00024824	20.6093	0.0810245
Latency-associated_peptide_transforming_growth_factor_beta_1_	MR Egger	14	1.72(0.11-27.73)	0.707217	20.216	0.0631085	0.00932532	0.637674
Latency-associated_peptide_transforming_growth_factor_beta_1_	Simple mode	14	3.7(0.71-19.36)	0.144699
Latency-associated_peptide_transforming_growth_factor_beta_1_	Weighted median	14	3.72(1.67-8.3)	0.00132844
Latency-associated_peptide_transforming_growth_factor_beta_1_	Weighted mode	14	3.82(0.87-16.8)	0.0996128
Latency-associated_peptide_transforming_growth_factor_beta_1_	MR-PRESSO	14	3.35(1.76-6.4)	0.00285948	24.126	0.103
Leukemia inhibitory factor	Inverse variance weighted	14	0.48(0.27-0.86)	0.0135107	6.81105	0.911624
Leukemia_inhibitory_factor_	MR Egger	14	1.84(0.17-19.91)	0.623829	5.5122	0.938652	-0.0188692	0.27666
Leukemia_inhibitory_factor_	Simple mode	14	0.58(0.17-1.96)	0.394167
Leukemia_inhibitory_factor_	Weighted median	14	0.56(0.26-1.22)	0.14463
Leukemia_inhibitory_factor_	Weighted mode	14	0.61(0.19-1.96)	0.421298
Leukemia_inhibitory_factor_	MR-PRESSO	14	0.48(0.32-0.73)	0.00463039	7.79087	0.916
Leukemia inhibitory factor receptor	Inverse variance weighted	14	1.25(0.64-2.44)	0.51925	18.085	0.154319
Leukemia_inhibitory_factor_receptor_	MR Egger	14	2.24(0.13-39.71)	0.593147	17.8342	0.120819	-0.00817459	0.688457
Leukemia_inhibitory_factor_receptor_	Simple mode	14	3.97(0.6-26.1)	0.174461
Leukemia_inhibitory_factor_receptor_	Weighted median	14	1.15(0.49-2.69)	0.740581
Leukemia_inhibitory_factor_receptor_	Weighted mode	14	3.67(0.61-22.06)	0.178506
Leukemia_inhibitory_factor_receptor_	MR-PRESSO	14	1.25(0.64-2.44)	0.530459	21.2097	0.14
Monocyte chemoattractant protein-1	Inverse variance weighted	14	1.98(1.19-3.32)	0.00905092	7.1644	0.893482
Monocyte_chemoattractant_protein-1_	MR Egger	14	1.8(0.21-15.31)	0.601023	7.1559	0.847141	0.00137256	0.928058
Monocyte_chemoattractant_protein-1_	Simple mode	14	2.47(0.92-6.62)	0.0964764
Monocyte_chemoattractant_protein-1_	Weighted median	14	2.25(1.15-4.41)	0.0183449
Monocyte_chemoattractant_protein-1_	Weighted mode	14	2.42(0.99-5.89)	0.0735267
Monocyte_chemoattractant_protein-1_	MR-PRESSO	14	1.98(1.35-2.9)	0.00379615	7.90369	0.922
Monocyte chemoattractant protein 2	Inverse variance weighted	14	0.91(0.54-1.52)	0.707772	3.65481	0.99434
Monocyte_chemoattractant_protein_2_	MR Egger	14	1.13(0.13-9.72)	0.910884	3.61032	0.989487	-0.00315245	0.836475
Monocyte_chemoattractant_protein_2_	Simple mode	14	0.78(0.27-2.23)	0.646425
Monocyte_chemoattractant_protein_2_	Weighted median	14	0.8(0.41-1.56)	0.51656
Monocyte_chemoattractant_protein_2_	Weighted mode	14	0.8(0.29-2.19)	0.66413
Monocyte_chemoattractant_protein_2_	MR-PRESSO	14	0.91(0.69-1.19)	0.492068	4.18729	0.995
Monocyte chemoattractant protein-3	Inverse variance weighted	14	1.08(0.6-1.92)	0.799832	3.29938	0.996621
Monocyte_chemoattractant_protein-3_	MR Egger	14	1.25(0.12-13.33)	0.853871	3.28246	0.9932	-0.00214316	0.898647
Monocyte_chemoattractant_protein-3_	Simple mode	14	0.99(0.32-3.11)	0.986441
Monocyte_chemoattractant_protein-3_	Weighted median	14	1.13(0.54-2.37)	0.75294
Monocyte_chemoattractant_protein-3_	Weighted mode	14	1.02(0.35-3.01)	0.968309
Monocyte_chemoattractant_protein-3_	MR-PRESSO	14	1.08(0.81-1.44)	0.62316	3.76028	0.997
Monocyte chemoattractant protein-4	Inverse variance weighted	14	2.02(1.21-3.38)	0.00744248	11.0486	0.606744
Monocyte_chemoattractant_protein-4_	MR Egger	14	5.31(0.62-45.29)	0.153004	10.2198	0.59668	-0.0135653	0.380548
Monocyte_chemoattractant_protein-4_	Simple mode	14	0.92(0.23-3.67)	0.903141
Monocyte_chemoattractant_protein-4_	Weighted median	14	1.86(0.92-3.77)	0.0833433
Monocyte_chemoattractant_protein-4_	Weighted mode	14	0.87(0.22-3.41)	0.840772
Monocyte_chemoattractant_protein-4_	MR-PRESSO	14	2.02(1.26-3.24)	0.0123341	13.1018	0.568
Macrophage inflammatory protein 1a	Inverse variance weighted	14	1.15(0.69-1.93)	0.588046	8.80216	0.787716
Macrophage_inflammatory_protein_1a_	MR Egger	14	1.95(0.23-16.51)	0.553306	8.55779	0.740165	-0.00735253	0.629993
Macrophage_inflammatory_protein_1a_	Simple mode	14	0.94(0.31-2.86)	0.916622
Macrophage_inflammatory_protein_1a_	Weighted median	14	0.93(0.47-1.84)	0.838695
Macrophage_inflammatory_protein_1a_	Weighted mode	14	0.91(0.33-2.53)	0.858777
Macrophage_inflammatory_protein_1a_	MR-PRESSO	14	1.15(0.76-1.76)	0.521844	10.0598	0.809
Matrix metalloproteinase-1	Inverse variance weighted	14	1.11(0.66-1.86)	0.702719	8.87699	0.782169
Matrix_metalloproteinase-1_	MR Egger	14	2.33(0.27-20.12)	0.45598	8.38841	0.754088	-0.0104746	0.497889
Matrix_metalloproteinase-1_	Simple mode	14	0.91(0.27-3.05)	0.881018
Matrix_metalloproteinase-1_	Weighted median	14	1.07(0.53-2.16)	0.848182
Matrix_metalloproteinase-1_	Weighted mode	14	1.22(0.37-4.04)	0.746428
Matrix_metalloproteinase-1_	MR-PRESSO	14	1.11(0.72-1.7)	0.651818	10.3564	0.775
Matrix metalloproteinase-10	Inverse variance weighted	14	1.63(0.97-2.73)	0.0657119	4.1886	0.989015
Matrix_metalloproteinase-10_	MR Egger	14	0.81(0.09-7)	0.855116	3.76796	0.987269	0.0097016	0.528836
Matrix_metalloproteinase-10_	Simple mode	14	2.4(0.78-7.43)	0.152147
Matrix_metalloproteinase-10_	Weighted median	14	1.55(0.79-3.04)	0.199898
Matrix_metalloproteinase-10_	Weighted mode	14	1.03(0.39-2.76)	0.947382
Matrix_metalloproteinase-10_	MR-PRESSO	14	1.63(1.21-2.18)	0.00642341	4.90861	0.98
Neurturin	Inverse variance weighted	14	0.49(0.27-0.87)	0.0150361	6.86001	0.909221
Neurturin_	MR Egger	14	0.6(0.06-6.41)	0.678427	6.8305	0.868608	-0.00283343	0.866484
Neurturin_	Simple mode	14	0.86(0.22-3.33)	0.828299
Neurturin_	Weighted median	14	0.77(0.37-1.6)	0.489367
Neurturin_	Weighted mode	14	0.87(0.22-3.52)	0.850539
Neurturin_	MR-PRESSO	14	0.49(0.32-0.74)	0.00524862	8.10807	0.91
Neurotrophin-3	Inverse variance weighted	14	0.9(0.54-1.51)	0.689985	6.24557	0.936757
Neurotrophin-3_	MR Egger	14	1.86(0.22-15.84)	0.58008	5.77693	0.926907	-0.0101753	0.506617
Neurotrophin-3_	Simple mode	14	1(0.35-2.84)	0.997133
Neurotrophin-3_	Weighted median	14	0.83(0.42-1.66)	0.604145
Neurotrophin-3_	Weighted mode	14	0.92(0.32-2.62)	0.874504
Neurotrophin-3_	MR-PRESSO	14	0.9(0.63-1.29)	0.5748	7.15966	0.944
Osteoprotegerin	Inverse variance weighted	14	1.56(0.95-2.56)	0.0762591	8.6785	0.796768
Osteoprotegerin_	MR Egger	14	0.34(0.04-2.65)	0.320473	6.41693	0.893625	0.0215868	0.158475
Osteoprotegerin_	Simple mode	14	2.55(0.88-7.44)	0.109626
Osteoprotegerin_	Weighted median	14	2.19(1.13-4.24)	0.0204302
Osteoprotegerin_	Weighted mode	14	2.44(0.95-6.3)	0.0874425
Osteoprotegerin_	MR-PRESSO	14	1.56(1.04-2.34)	0.0491477	9.95264	0.816
Oncostatin-M	Inverse variance weighted	14	1.38(0.82-2.32)	0.219496	2.211	0.999603
Oncostatin-M_	MR Egger	14	1.38(0.16-11.86)	0.776242	2.21098	0.999007	7.28215e-05	0.9962
Oncostatin-M_	Simple mode	14	1.97(0.72-5.4)	0.211654
Oncostatin-M_	Weighted median	14	1.25(0.63-2.47)	0.520316
Oncostatin-M_	Weighted mode	14	1.04(0.41-2.63)	0.936783
Oncostatin-M_	MR-PRESSO	14	1.38(1.12-1.71)	0.0106948	2.56365	0.999
Programmed cell death 1 ligand 1	Inverse variance weighted	14	0.36(0.21-0.59)	7.75567e-05	5.47907	0.96308
Programmed_cell_death_1_ligand_1_	MR Egger	14	0.19(0.02-1.63)	0.156132	5.14046	0.953122	0.00861318	0.571403
Programmed_cell_death_1_ligand_1_	Simple mode	14	0.26(0.09-0.81)	0.0363048
Programmed_cell_death_1_ligand_1_	Weighted median	14	0.34(0.17-0.67)	0.00180301
Programmed_cell_death_1_ligand_1_	Weighted mode	14	0.29(0.1-0.87)	0.0447126
Programmed_cell_death_1_ligand_1_	MR-PRESSO	14	0.36(0.26-0.5)	3.8595e-05	6.48817	0.974
Stem cell factor	Inverse variance weighted	14	0.75(0.45-1.25)	0.273303	4.30784	0.987454
Stem_cell_factor_	MR Egger	14	0.97(0.11-8.17)	0.975547	4.25073	0.978475	-0.00354805	0.815156
Stem_cell_factor_	Simple mode	14	0.58(0.2-1.72)	0.343842
Stem_cell_factor_	Weighted median	14	0.62(0.32-1.18)	0.145967
Stem_cell_factor_	Weighted mode	14	0.57(0.23-1.45)	0.260098
Stem_cell_factor_	MR-PRESSO	14	0.75(0.56-1.01)	0.0794134	4.95549	0.991
SIR2-like protein 2	Inverse variance weighted	14	1.06(0.63-1.77)	0.83242	10.5747	0.646397
SIR2-like_protein_2_	MR Egger	14	2.37(0.28-20.29)	0.445868	9.9977	0.616162	-0.0113375	0.462148
SIR2-like_protein_2_	Simple mode	14	1.76(0.51-6.01)	0.384059
SIR2-like_protein_2_	Weighted median	14	1.37(0.68-2.78)	0.381641
SIR2-like_protein_2_	Weighted mode	14	1.53(0.48-4.89)	0.48295
SIR2-like_protein_2_	MR-PRESSO	14	1.06(0.66-1.68)	0.818164	12.377	0.645
Signaling lymphocytic activation molecule	Inverse variance weighted	14	1.59(0.94-2.68)	0.08109	13.318	0.423559
Signaling_lymphocytic_activation_molecule_	MR Egger	14	0.14(0.02-1.23)	0.102422	8.21447	0.768154	0.0336604	0.043281
Signaling_lymphocytic_activation_molecule_	Simple mode	14	0.85(0.22-3.32)	0.817243
Signaling_lymphocytic_activation_molecule_	Weighted median	14	1.75(0.82-3.74)	0.149272
Signaling_lymphocytic_activation_molecule_	Weighted mode	14	0.71(0.18-2.76)	0.629742
Signaling_lymphocytic_activation_molecule_	MR-PRESSO	14	1.59(0.94-2.68)	0.10467	15.7295	0.411
Sulfotransferase 1A1	Inverse variance weighted	14	0.35(0.17-0.75)	0.00678066	21.4342	0.0647729
Sulfotransferase_1A1_	MR Egger	14	1.76(0.08-37.39)	0.724783	19.6027	0.0749846	-0.0225811	0.310517
Sulfotransferase_1A1_	Simple mode	14	0.6(0.12-2.95)	0.537466
Sulfotransferase_1A1_	Weighted median	14	0.59(0.24-1.44)	0.244239
Sulfotransferase_1A1_	Weighted mode	14	0.71(0.19-2.59)	0.610483
Sulfotransferase_1A1_	MR-PRESSO	14	0.35(0.17-0.75)	0.017938	25.1018	0.073
STAM binding protein	Inverse variance weighted	14	0.92(0.55-1.53)	0.743804	12.6872	0.47225
STAM_binding_protein_	MR Egger	14	1.39(0.15-12.42)	0.774848	12.5361	0.403637	-0.00579138	0.710362
STAM_binding_protein_	Simple mode	14	0.95(0.27-3.35)	0.942098
STAM_binding_protein_	Weighted median	14	0.95(0.47-1.95)	0.897956
STAM_binding_protein_	Weighted mode	14	1.11(0.35-3.55)	0.862878
STAM_binding_protein_	MR-PRESSO	14	0.92(0.55-1.53)	0.746049	14.8072	0.452
Transforming growth factor-alpha	Inverse variance weighted	14	0.83(0.5-1.39)	0.488962	6.92075	0.906189
Transforming_growth_factor-alpha_	MR Egger	14	2.78(0.33-23.67)	0.367845	5.632	0.933485	-0.0169003	0.278446
Transforming_growth_factor-alpha_	Simple mode	14	0.86(0.28-2.63)	0.801202
Transforming_growth_factor-alpha_	Weighted median	14	0.83(0.42-1.63)	0.589749
Transforming_growth_factor-alpha_	Weighted mode	14	0.81(0.32-2.06)	0.666711
Transforming_growth_factor-alpha_	MR-PRESSO	14	0.83(0.57-1.21)	0.36024	7.86542	0.897
Tumor necrosis factor	Inverse variance weighted	14	0.48(0.27-0.85)	0.0124666	5.34633	0.966757
Tumor_necrosis_factor_	MR Egger	14	2.05(0.19-22.11)	0.565201	3.81427	0.986559	-0.0204754	0.239476
Tumor_necrosis_factor_	Simple mode	14	0.48(0.14-1.62)	0.259145
Tumor_necrosis_factor_	Weighted median	14	0.44(0.2-0.94)	0.0351744
Tumor_necrosis_factor_	Weighted mode	14	0.44(0.14-1.39)	0.184692
Tumor_necrosis_factor_	MR-PRESSO	14	0.48(0.33-0.69)	0.00183907	6.09302	0.963
TNF-beta	Inverse variance weighted	14	1.72(0.96-3.08)	0.0667105	8.20447	0.830029
TNF-beta_	MR Egger	14	0.76(0.07-8.2)	0.823648	7.71881	0.8067	0.0115549	0.49915
TNF-beta_	Simple mode	14	2.09(0.5-8.7)	0.327283
TNF-beta_	Weighted median	14	1.8(0.82-3.96)	0.143632
TNF-beta_	Weighted mode	14	1.67(0.38-7.41)	0.51255
TNF-beta_	MR-PRESSO	14	1.72(1.09-2.74)	0.0380816	9.92746	0.814
Tumor necrosis factor receptor superfamily member 9	Inverse variance weighted	14	1.44(0.81-2.57)	0.215927	3.03916	0.997789
Tumor_necrosis_factor_receptor_superfamily_member_9_	MR Egger	14	1.04(0.1-11.25)	0.972988	2.96333	0.995797	0.00455736	0.787705
Tumor_necrosis_factor_receptor_superfamily_member_9_	Simple mode	14	1.18(0.36-3.87)	0.783677
Tumor_necrosis_factor_receptor_superfamily_member_9_	Weighted median	14	1.35(0.67-2.74)	0.404101
Tumor_necrosis_factor_receptor_superfamily_member_9_	Weighted mode	14	0.94(0.31-2.88)	0.913333
Tumor_necrosis_factor_receptor_superfamily_member_9_	MR-PRESSO	14	1.44(1.09-1.91)	0.023772	3.60654	0.998
Tumor necrosis factor ligand superfamily member 14	Inverse variance weighted	14	1.48(0.83-2.64)	0.189167	11.4692	0.571577
Tumor_necrosis_factor_ligand_superfamily_member_14_	MR Egger	14	3.11(0.29-33.69)	0.36969	11.0716	0.522796	-0.0104679	0.540158
Tumor_necrosis_factor_ligand_superfamily_member_14_	Simple mode	14	1.67(0.39-7.13)	0.504158
Tumor_necrosis_factor_ligand_superfamily_member_14_	Weighted median	14	1.89(0.85-4.18)	0.118589
Tumor_necrosis_factor_ligand_superfamily_member_14_	Weighted mode	14	1.81(0.51-6.5)	0.376583
Tumor_necrosis_factor_ligand_superfamily_member_14_	MR-PRESSO	14	1.48(0.85-2.55)	0.185531	13.1852	0.593
TNF-related apoptosis-inducing ligand	Inverse variance weighted	14	1.35(0.81-2.26)	0.252562	6.93203	0.90562
TNF-related_apoptosis-inducing_ligand_	MR Egger	14	0.28(0.03-2.38)	0.265235	4.72212	0.966622	0.0221685	0.162922
TNF-related_apoptosis-inducing_ligand_	Simple mode	14	1.94(0.69-5.44)	0.231069
TNF-related_apoptosis-inducing_ligand_	Weighted median	14	1.35(0.69-2.67)	0.380642
TNF-related_apoptosis-inducing_ligand_	Weighted mode	14	1.38(0.52-3.67)	0.524957
TNF-related_apoptosis-inducing_ligand_	MR-PRESSO	14	1.35(0.93-1.97)	0.141163	7.68132	0.912
TNF-related activation-induced cytokine	Inverse variance weighted	14	0.99(0.59-1.65)	0.963436	7.10302	0.896765
TNF-related_activation-induced_cytokine_	MR Egger	14	6.19(0.73-52.59)	0.120903	4.10595	0.981448	-0.0257569	0.109019
TNF-related_activation-induced_cytokine_	Simple mode	14	1.12(0.36-3.52)	0.843889
TNF-related_activation-induced_cytokine_	Weighted median	14	1.05(0.53-2.11)	0.879961
TNF-related_activation-induced_cytokine_	Weighted mode	14	1.09(0.4-2.95)	0.865385
TNF-related_activation-induced_cytokine_	MR-PRESSO	14	0.99(0.68-1.45)	0.951492	8.14667	0.904
Thymic stromal lymphopoietin	Inverse variance weighted	14	2(1.12-3.59)	0.0198167	4.96267	0.976006
Thymic_stromal_lymphopoietin_	MR Egger	14	4.02(0.37-43.74)	0.274927	4.61205	0.969699	-0.00983993	0.564753
Thymic_stromal_lymphopoietin_	Simple mode	14	2.28(0.63-8.21)	0.229783
Thymic_stromal_lymphopoietin_	Weighted median	14	2.13(1.01-4.49)	0.04789
Thymic_stromal_lymphopoietin_	Weighted mode	14	1.72(0.56-5.23)	0.359834
Thymic_stromal_lymphopoietin_	MR-PRESSO	14	2(1.4-2.87)	0.00233334	5.6282	0.973
Tumor necrosis factor ligand superfamily member 12	Inverse variance weighted	14	2.22(1.33-3.71)	0.00236645	7.00097	0.902101
Tumor_necrosis_factor_ligand_superfamily_member_12_	MR Egger	14	1.57(0.18-13.31)	0.687684	6.89342	0.864575	0.00487157	0.748601
Tumor_necrosis_factor_ligand_superfamily_member_12_	Simple mode	14	2.47(0.86-7.03)	0.115314
Tumor_necrosis_factor_ligand_superfamily_member_12_	Weighted median	14	2.39(1.2-4.77)	0.0132462
Tumor_necrosis_factor_ligand_superfamily_member_12_	Weighted mode	14	2.28(0.85-6.17)	0.127266
Tumor_necrosis_factor_ligand_superfamily_member_12_	MR-PRESSO	14	2.22(1.52-3.24)	0.00115751	8.03089	0.904
Urokinase-type plasminogen activator	Inverse variance weighted	14	2.19(1.31-3.66)	0.00286176	4.97187	0.975807
Urokinase-type_plasminogen_activator_	MR Egger	14	0.56(0.07-4.77)	0.60375	3.31944	0.992838	0.0191298	0.222883
Urokinase-type_plasminogen_activator_	Simple mode	14	2.29(0.77-6.79)	0.158687
Urokinase-type_plasminogen_activator_	Weighted median	14	2.25(1.12-4.51)	0.0227236
Urokinase-type_plasminogen_activator_	Weighted mode	14	2.25(0.83-6.12)	0.135026
Urokinase-type_plasminogen_activator_	MR-PRESSO	14	2.19(1.59-3.01)	0.000333285	5.6846	0.985
Vascular endothelial growth factor A	Inverse variance weighted	14	1.33(0.8-2.22)	0.271404	4.41435	0.985933
Vascular_endothelial_growth_factor_A_	MR Egger	14	2.33(0.28-19.61)	0.450658	4.13266	0.980922	-0.00786162	0.605275
Vascular_endothelial_growth_factor_A_	Simple mode	14	1.41(0.5-3.96)	0.524336
Vascular_endothelial_growth_factor_A_	Weighted median	14	1.38(0.7-2.72)	0.348146
Vascular_endothelial_growth_factor_A_	Weighted mode	14	1.38(0.51-3.73)	0.535883
Vascular_endothelial_growth_factor_A_	MR-PRESSO	14	1.33(0.99-1.8)	0.0816324	5.02599	0.986
C-reative protein	Inverse variance weighted	13	0.86(0.78-0.94)	0.000951625	4.6669	0.96819
	MR Egger	13	1.09(0.76-1.57)	0.652368	2.89987	0.991984	-0.003362	0.210661
	Simple mode	13	0.8(0.66-0.97)	0.0404434
	Weighted median	13	0.87(0.78-0.98)	0.0265641
	Weighted mode	13	0.94(0.79-1.12)	0.490232
	MR-PRESSO	13	0.86(0.81-0.91)	0.000188719	5.61927	0.969

## Sheet: Table S4
Table S4. Mendelian Randomization alysis on the causal effect between inflammatory biomarkers and heart failure.
Variants	method	nsnp	OR (95% CI)	P value	Q	P for heterogeneity	egger intercept	P for pleiotropy
Eukaryotic translation initiation factor 4E-binding protein 1	Inverse variance weighted	4	1.01(0.93-1.11)	0.754557	1.18646	0.756252
	MR Egger	4	1.09(0.72-1.64)	0.72768	1.07025	0.585596	-0.00747059	0.765659
	Simple mode	4	1.04(0.9-1.2)	0.663605
	Weighted median	4	1.02(0.93-1.13)	0.650381
	Weighted mode	4	1.03(0.92-1.16)	0.608745
	MR-PRESSO	4	1.01(0.96-1.07)	0.653245	2.17904	0.747
Adenosine Deamise	Inverse variance weighted	3	0.97(0.94-1)	0.055422	1.36224	0.506051
759	MR Egger	3	0.99(0.94-1.04)	0.774975	0.217026	0.641316	-0.0180057	0.478437
759	Simple mode	3	0.97(0.93-1.02)	0.348025
759	Weighted median	3	0.97(0.94-1)	0.0689592
759	Weighted mode	3	0.97(0.94-1.01)	0.249402
Axin-1	Inverse variance weighted	3	1(0.88-1.14)	0.998028	1.74341	0.418237
761	MR Egger	3	1.2(0.87-1.66)	0.460848	0.196442	0.657608	-0.020157	0.431105
761	Simple mode	3	1.06(0.86-1.31)	0.621764
761	Weighted median	3	1.06(0.9-1.26)	0.475758
761	Weighted mode	3	1.06(0.86-1.32)	0.624551
beta-nerve growth factor	Inverse variance weighted	4	1.01(0.83-1.23)	0.915681	8.5506	0.035903
762	MR Egger	4	1.56(0.42-5.7)	0.573808	7.02291	0.0298535	-0.0358106	0.577313
762	Simple mode	4	1.16(0.89-1.52)	0.34422
762	Weighted median	4	1.06(0.9-1.25)	0.472531
762	Weighted mode	4	1.17(0.85-1.62)	0.40267
	MR-PRESSO	4	1.01(0.83-1.23)	0.922363	18.0055	0.133
Caspase 8	Inverse variance weighted	3	0.99(0.9-1.09)	0.778083	1.05032	0.591461
763	MR Egger	3	1.08(0.85-1.38)	0.627101	0.334184	0.563206	-0.01626	0.552894
763	Simple mode	3	0.97(0.81-1.16)	0.765479
763	Weighted median	3	1(0.9-1.1)	0.936216
763	Weighted mode	3	1.01(0.9-1.13)	0.89347
Eotaxin	Inverse variance weighted	6	1(0.94-1.06)	0.889326	4.89633	0.428662
764	MR Egger	6	1(0.88-1.14)	0.951565	4.86819	0.301091	-0.00130961	0.886504
764	Simple mode	6	0.97(0.85-1.1)	0.650732
764	Weighted median	6	0.97(0.9-1.05)	0.460154
764	Weighted mode	6	0.96(0.87-1.06)	0.480754
	MR-PRESSO	6	1(0.94-1.06)	0.893657	7.80725	0.443
C-C motif chemokine 19	Inverse variance weighted	4	1.02(0.97-1.08)	0.460378	1.92406	0.588316
	MR Egger	4	1.07(0.94-1.23)	0.413519	1.29837	0.522472	-0.0128764	0.511843
	Simple mode	4	1.04(0.95-1.13)	0.436706
	Weighted median	4	1.03(0.96-1.1)	0.37716
	Weighted mode	4	1.04(0.96-1.12)	0.461138
	MR-PRESSO	4	1.02(0.98-1.07)	0.424614	2.85088	0.694
C-C motif chemokine 20	Inverse variance weighted	4	0.98(0.89-1.09)	0.75538	0.491464	0.920763
	MR Egger	4	0.94(0.65-1.37)	0.788236	0.43838	0.803169	0.00487029	0.839202
	Simple mode	4	1.03(0.89-1.2)	0.707773
	Weighted median	4	0.98(0.88-1.09)	0.684077
	Weighted mode	4	0.97(0.84-1.11)	0.672506
	MR-PRESSO	4	0.98(0.94-1.02)	0.497507	0.877482	0.923
C-C motif chemokine 23	Inverse variance weighted	3	1.03(0.99-1.08)	0.131538	0.719924	0.697703
	MR Egger	3	1.1(0.89-1.35)	0.540128	0.390117	0.532238	-0.0285429	0.668131
	Simple mode	3	1.03(0.94-1.12)	0.609084
	Weighted median	3	1.04(0.99-1.08)	0.0936572
	Weighted mode	3	1.04(0.99-1.09)	0.247725
C-C motif chemokine 25	Inverse variance weighted	6	1.01(0.98-1.04)	0.528672	5.20415	0.391477
	MR Egger	6	0.98(0.93-1.04)	0.590669	3.80263	0.433376	0.00881369	0.302014
	Simple mode	6	1(0.95-1.05)	0.99942
	Weighted median	6	1.01(0.97-1.04)	0.735208
	Weighted mode	6	1.01(0.97-1.04)	0.745899
	MR-PRESSO	6	1.01(0.98-1.04)	0.556339	5.5257	0.604
C-C motif chemokine 28	Inverse variance weighted	4	1.07(0.94-1.21)	0.315395	3.13053	0.371934
	MR Egger	4	1.26(0.92-1.72)	0.280573	1.81029	0.404482	-0.0146599	0.369418
	Simple mode	4	1.18(0.93-1.5)	0.258247
	Weighted median	4	1.07(0.92-1.25)	0.39078
	Weighted mode	4	1.16(0.93-1.45)	0.286655
	MR-PRESSO	4	1.07(0.94-1.21)	0.389366	5.90726	0.42
C-C motif chemokine 4	Inverse variance weighted	3	1.02(0.96-1.09)	0.441763	6.66507	0.0357026
	MR Egger	3	1.18(0.98-1.42)	0.327707	1.93699	0.163996	-0.0679115	0.362463
	Simple mode	3	1.03(1-1.07)	0.2207
	Weighted median	3	1.03(1-1.07)	0.0590521
	Weighted mode	3	1.03(1-1.07)	0.199542
tural killer cell receptor 2B4	Inverse variance weighted	6	0.98(0.92-1.04)	0.493504	1.03875	0.95938
	MR Egger	6	0.99(0.88-1.12)	0.871806	0.997771	0.910134	-0.00143874	0.849456
	Simple mode	6	1(0.89-1.12)	0.98142
	Weighted median	6	0.99(0.92-1.05)	0.67533
	Weighted mode	6	0.99(0.92-1.07)	0.836265
	MR-PRESSO	6	0.98(0.95-1.01)	0.19333	1.7669	0.944
CD40L receptor	Inverse variance weighted	3	0.96(0.92-1)	0.0749268	2.16953	0.337981
	MR Egger	3	0.92(0.86-0.99)	0.263188	0.0349142	0.851776	0.0145592	0.382107
	Simple mode	3	0.97(0.89-1.05)	0.50346
	Weighted median	3	0.96(0.92-1)	0.0420513
	Weighted mode	3	0.96(0.92-1)	0.185715
T-cell surface glycoprotein CD5	Inverse variance weighted	6	1.13(1-1.27)	0.048788	15.2374	0.00939482
	MR Egger	6	1.58(0.77-3.27)	0.281674	12.504	0.0139714	-0.043125	0.402683
	Simple mode	6	1.02(0.89-1.16)	0.786125
	Weighted median	6	1.04(0.93-1.16)	0.501056
	Weighted mode	6	1.02(0.84-1.24)	0.849634
	MR-PRESSO	6	1.02(0.98-1.06)	0.456528	31.6916	0.046
T-cell surface glycoprotein CD6 isoform	Inverse variance weighted	3	1.02(0.91-1.14)	0.756851	27.4528	1.0932e-06
	MR Egger	3	0.89(0.84-0.95)	0.171266	1.08906	0.29668	0.054813	0.127652
	Simple mode	3	1(0.96-1.04)	0.961811
	Weighted median	3	1(0.97-1.03)	0.918564
	Weighted mode	3	1(0.96-1.03)	0.923013
CUB domain-containing protein 1	Inverse variance weighted	5	1.01(0.96-1.06)	0.839524	0.645932	0.957825
	MR Egger	5	1.01(0.91-1.13)	0.831301	0.621804	0.891423	-0.00134301	0.886421
	Simple mode	5	1.01(0.93-1.09)	0.865647
	Weighted median	5	1.01(0.95-1.07)	0.730198
	Weighted mode	5	1.01(0.95-1.08)	0.774649
	MR-PRESSO	5	1.01(0.99-1.03)	0.640803	0.901395	0.978
Macrophage colony-stimulating factor 1	Inverse variance weighted	2	1.04(0.93-1.17)	0.489089
Cystatin D	Inverse variance weighted	8	0.98(0.95-1.02)	0.287984	4.7387	0.691815
	MR Egger	8	1.02(0.95-1.08)	0.666529	3.21823	0.781	-0.00826786	0.263664
	Simple mode	8	1.01(0.94-1.08)	0.879716
	Weighted median	8	0.98(0.94-1.02)	0.379941
	Weighted mode	8	0.98(0.94-1.02)	0.385095
	MR-PRESSO	8	0.98(0.95-1.01)	0.237561	5.24817	0.788
Fractalkine	Inverse variance weighted	8	1.03(0.94-1.12)	0.57934	3.15559	0.870246
	MR Egger	8	1.11(0.78-1.57)	0.586127	2.95447	0.814539	-0.00592069	0.669563
	Simple mode	8	1.01(0.85-1.2)	0.927674
	Weighted median	8	1.02(0.91-1.14)	0.750062
	Weighted mode	8	1.01(0.84-1.21)	0.90366
	MR-PRESSO	8	1.03(0.97-1.09)	0.436238	4.15451	0.877
C-X-C motif chemokine 1	Inverse variance weighted	3	1.03(0.98-1.09)	0.266099	0.680608	0.711554
	MR Egger	3	1.02(0.93-1.11)	0.788005	0.471067	0.492497	0.00381081	0.726708
	Simple mode	3	1.01(0.92-1.12)	0.840067
	Weighted median	3	1.03(0.97-1.09)	0.32312
	Weighted mode	3	1.03(0.96-1.1)	0.520658
C-X-C motif chemokine 10	Inverse variance weighted	4	1.3(1.15-1.48)	5.95476e-05	4.61048	0.202645
	MR Egger	4	0.69(0.09-5.19)	0.754241	3.87104	0.144349	0.0726965	0.599522
	Simple mode	4	1.16(0.9-1.5)	0.345752
	Weighted median	4	1.26(1.1-1.46)	0.0012008
	Weighted mode	4	1.43(1.22-1.67)	0.0216743
	MR-PRESSO	4	1.3(1.15-1.48)	0.0277426	13.6206	0.339
C-X-C motif chemokine 11	Inverse variance weighted	4	1.05(0.87-1.28)	0.60505	26.2122	8.60969e-06
	MR Egger	4	0.85(0.46-1.6)	0.672152	21.1656	2.53482e-05	0.0308775	0.561218
	Simple mode	4	0.96(0.86-1.06)	0.450879
	Weighted median	4	0.97(0.89-1.05)	0.430347
	Weighted mode	4	0.96(0.88-1.05)	0.420146
	MR-PRESSO	4	0.93(0.83-1.03)	0.389412	55.6815	0.032
C-X-C motif chemokine 5	Inverse variance weighted	5	1.01(0.97-1.05)	0.597063	1.94999	0.744958
	MR Egger	5	0.99(0.93-1.05)	0.67996	0.806026	0.848025	0.00735194	0.363227
	Simple mode	5	1(0.92-1.09)	0.941949
	Weighted median	5	1(0.96-1.05)	0.912946
	Weighted mode	5	1(0.96-1.05)	0.973027
	MR-PRESSO	5	1.01(0.98-1.04)	0.491127	6.05998	0.632
C-X-C motif chemokine 6	Inverse variance weighted	3	1.03(0.99-1.07)	0.105384	0.365085	0.833149
	MR Egger	3	1.03(0.97-1.11)	0.50859	0.362352	0.547203	-0.000444437	0.96675
	Simple mode	3	1.03(0.96-1.1)	0.490703
	Weighted median	3	1.03(0.99-1.07)	0.115274
	Weighted mode	3	1.03(0.99-1.07)	0.256997
C-X-C motif chemokine 9	Inverse variance weighted	3	1.06(0.93-1.2)	0.397793	1.76415	0.413922
	MR Egger	3	0.85(0.59-1.21)	0.532364	0.100513	0.751214	0.0213215	0.419849
	Simple mode	3	1.16(0.93-1.45)	0.319539
	Weighted median	3	1.07(0.93-1.23)	0.355019
	Weighted mode	3	0.97(0.82-1.15)	0.787452
Delta and Notch-like epidermal growth factor-related receptor	Inverse variance weighted	4	1(0.94-1.06)	0.883129	0.76636	0.857495
	MR Egger	4	0.93(0.79-1.1)	0.490201	0.0586361	0.971108	0.0102233	0.488754
	Simple mode	4	1.01(0.92-1.11)	0.838547
	Weighted median	4	1(0.93-1.06)	0.881459
	Weighted mode	4	0.98(0.92-1.05)	0.648524
	MR-PRESSO	4	1(0.97-1.03)	0.790113	2.01502	0.801
Protein S100-A12	Inverse variance weighted	4	0.98(0.9-1.06)	0.61184	0.0298596	0.99864
	MR Egger	4	0.99(0.82-1.21)	0.94088	0.0107963	0.994616	-0.00178637	0.902832
	Simple mode	4	0.98(0.86-1.12)	0.800489
	Weighted median	4	0.98(0.89-1.07)	0.661672
	Weighted mode	4	0.98(0.88-1.09)	0.722729
	MR-PRESSO	4	0.98(0.97-0.99)	0.0146852	0.037566	0.999
Fibroblast growth factor 19	Inverse variance weighted	3	0.91(0.83-0.99)	0.0248367	2.73486	0.254761
	MR Egger	3	1.1(0.84-1.42)	0.621127	0.555526	0.456068	-0.0246926	0.379036
	Simple mode	3	0.92(0.82-1.03)	0.287284
	Weighted median	3	0.92(0.85-1)	0.0559573
	Weighted mode	3	0.93(0.85-1.01)	0.237434
Fibroblast growth factor 21	Inverse variance weighted	4	1.05(0.98-1.12)	0.186516	0.524619	0.91345
	MR Egger	4	0.95(0.71-1.28)	0.782994	0.124718	0.939546	0.0131297	0.591794
	Simple mode	4	1.04(0.95-1.15)	0.45609
	Weighted median	4	1.04(0.96-1.13)	0.308762
	Weighted mode	4	1.04(0.94-1.14)	0.499115
	MR-PRESSO	4	1.05(1.02-1.08)	0.0509167	1.02354	0.908
Fibroblast growth factor 23	Inverse variance weighted	5	0.94(0.86-1.04)	0.21889	2.9594	0.564643
	MR Egger	5	0.89(0.51-1.53)	0.697246	2.90956	0.405781	0.00591703	0.837676
	Simple mode	5	0.98(0.84-1.15)	0.847123
	Weighted median	5	0.96(0.86-1.08)	0.519525
	Weighted mode	5	0.98(0.85-1.12)	0.764185
	MR-PRESSO	5	0.94(0.87-1.02)	0.226105	4.22592	0.607
Fibroblast growth factor 5	Inverse variance weighted	3	1.03(0.99-1.06)	0.148867	0.182847	0.912631
	MR Egger	3	1.02(0.93-1.11)	0.75976	0.130114	0.718314	0.00355588	0.8563
	Simple mode	3	1.03(0.96-1.1)	0.543667
	Weighted median	3	1.03(0.99-1.06)	0.180878
	Weighted mode	3	1.03(0.99-1.06)	0.315137
Fms-related tyrosine kise 3 ligand	Inverse variance weighted	9	1.03(0.97-1.1)	0.376935	14.4016	0.0718798
	MR Egger	9	1.08(0.99-1.18)	0.133885	11.1282	0.133122	-0.0087847	0.194436
	Simple mode	9	0.93(0.77-1.11)	0.416837
	Weighted median	9	1.05(0.98-1.11)	0.150975
	Weighted mode	9	1.08(1.01-1.15)	0.0511427
	MR-PRESSO	9	1.03(0.97-1.1)	0.402706	20.997	0.115
Glial cell line-derived neurotrophic factor	Inverse variance weighted	5	0.95(0.9-1)	0.0745471	1.9613	0.742876
	MR Egger	5	1(0.91-1.1)	0.987496	0.348291	0.950704	-0.0101435	0.293629
	Simple mode	5	0.95(0.86-1.05)	0.366248
	Weighted median	5	0.97(0.91-1.02)	0.23682
	Weighted mode	5	0.97(0.91-1.03)	0.330006
	MR-PRESSO	5	0.95(0.92-0.99)	0.0635314	5.07413	0.638
Hepatocyte growth factor	Inverse variance weighted	5	1.05(0.96-1.14)	0.275865	1.23642	0.872066
	MR Egger	5	1.12(0.89-1.4)	0.40922	0.898514	0.825786	-0.00810049	0.601834
	Simple mode	5	1.04(0.92-1.18)	0.5297
	Weighted median	5	1.06(0.95-1.18)	0.31681
	Weighted mode	5	1.06(0.94-1.18)	0.407333
	MR-PRESSO	5	1.05(1-1.1)	0.121567	1.5754	0.899
Interferon gamma	Inverse variance weighted	2	1.14(0.98-1.34)	0.0972542
Interleukin-10	Inverse variance weighted	4	1(0.9-1.11)	0.972305	4.67788	0.196962
	MR Egger	4	1.01(0.51-1.98)	0.983529	4.67587	0.0965266	-0.00136233	0.979311
	Simple mode	4	1.01(0.85-1.2)	0.901987
	Weighted median	4	0.99(0.9-1.1)	0.912989
	Weighted mode	4	0.99(0.86-1.13)	0.877754
	MR-PRESSO	4	1(0.9-1.11)	0.974486	7.78816	0.304
Interleukin-10 receptor subunit beta	Inverse variance weighted	3	1.02(0.98-1.05)	0.383722	0.891233	0.640429
	MR Egger	3	0.98(0.86-1.11)	0.779573	0.474266	0.491031	0.0155131	0.634983
	Simple mode	3	1(0.92-1.09)	0.96319
	Weighted median	3	1.02(0.98-1.05)	0.406266
	Weighted mode	3	1.01(0.98-1.05)	0.54116
Interleukin-12 subunit beta	Inverse variance weighted	13	1.03(0.98-1.09)	0.271815	36.1906	0.000301913
	MR Egger	13	1.04(0.94-1.14)	0.488286	36.1476	0.000159933	-0.000960141	0.911013
	Simple mode	13	0.99(0.92-1.07)	0.844148
	Weighted median	13	1.01(0.97-1.05)	0.5582
	Weighted mode	13	1.01(0.97-1.05)	0.582501
	MR-PRESSO	13	1.01(0.97-1.05)	0.623544	42.2622	0.002
Interleukin-13	Inverse variance weighted	3	0.98(0.86-1.11)	0.726143	0.127208	0.938377
	MR Egger	3	0.8(0.27-2.36)	0.760418	0.000404344	0.983957	0.0150451	0.782216
	Simple mode	3	0.99(0.84-1.18)	0.944337
	Weighted median	3	0.99(0.85-1.15)	0.867997
	Weighted mode	3	0.99(0.83-1.18)	0.939671
Interleukin-15 receptor subunit alpha	Inverse variance weighted	3	1.01(0.87-1.17)	0.920121	31.5934	1.37902e-07
	MR Egger	3	0.84(0.78-0.9)	0.134218	0.307349	0.579312	0.0524779	0.112626
	Simple mode	3	1.02(0.97-1.07)	0.532322
	Weighted median	3	0.99(0.96-1.03)	0.670349
	Weighted mode	3	0.99(0.95-1.02)	0.488157
Interleukin-17A	Wald ratio	1	0.9(0.72-1.12)	0.346322
Interleukin-17C	Inverse variance weighted	4	0.92(0.78-1.09)	0.350388	8.69792	0.0335889
	MR Egger	4	0.89(0.57-1.41)	0.673673	8.59482	0.0136038	0.00534416	0.891127
	Simple mode	4	0.91(0.73-1.13)	0.462006
	Weighted median	4	0.93(0.82-1.05)	0.242844
	Weighted mode	4	0.93(0.8-1.08)	0.419449
	MR-PRESSO	4	0.92(0.78-1.09)	0.419275	12.9848	0.107
Interleukin-18	Inverse variance weighted	4	1.01(0.95-1.06)	0.852907	2.64447	0.449747
	MR Egger	4	1.18(0.93-1.49)	0.311517	0.855748	0.651893	-0.0281989	0.312892
	Simple mode	4	1(0.89-1.11)	0.957019
	Weighted median	4	0.99(0.93-1.06)	0.838662
	Weighted mode	4	1.01(0.93-1.09)	0.905077
	MR-PRESSO	4	1.01(0.95-1.06)	0.856074	5.91694	0.53
interleukin-18 receptor 1	Inverse variance weighted	6	1.03(1-1.06)	0.023574	4.41597	0.491205
	MR Egger	6	0.93(0.79-1.1)	0.454024	2.89275	0.57593	0.0468588	0.284687
	Simple mode	6	1.03(0.98-1.08)	0.299549
	Weighted median	6	1.03(0.99-1.06)	0.127694
	Weighted mode	6	1.03(1-1.06)	0.138063
	MR-PRESSO	6	1.03(1.01-1.06)	0.0609344	5.4264	0.589
Interleukin-1-alpha	Inverse variance weighted	3	1(0.87-1.16)	0.981967	5.76679	0.0559445
	MR Egger	3	0.96(0.69-1.35)	0.862673	5.34384	0.0207957	0.007105	0.825411
	Simple mode	3	1.04(0.89-1.23)	0.670766
	Weighted median	3	1.01(0.92-1.11)	0.83483
	Weighted mode	3	1.01(0.91-1.12)	0.866705
Interleukin-20	Wald ratio	1	0.77(0.62-0.96)	0.0173785
Interleukin-20 receptor subunit alpha	Inverse variance weighted	2	1.16(0.89-1.52)	0.279233
Interleukin-22 receptor subunit alpha-1	Wald ratio	1	1.16(0.92-1.46)	0.198949
Interleukin-24	Wald ratio	1	1.16(0.94-1.44)	0.162506
Interleukin-33	Wald ratio	1	1.18(0.94-1.48)	0.147416
Interleukin-4	Wald ratio	1	0.96(0.77-1.2)	0.72363
Interleukin-5	Wald ratio	1	1.01(0.8-1.27)	0.955696
Interleukin-6	Wald ratio	1	0.93(0.85-1.03)	0.148614
Interleukin-7	Inverse variance weighted	2	0.94(0.82-1.08)	0.366638
Interleukin-8	Inverse variance weighted	6	0.99(0.88-1.11)	0.854338	6.60001	0.252127
	MR Egger	6	0.84(0.67-1.07)	0.228384	4.25605	0.372461	0.016225	0.211912
	Simple mode	6	1.02(0.82-1.28)	0.85072
	Weighted median	6	1.01(0.88-1.17)	0.863499
	Weighted mode	6	1.02(0.81-1.3)	0.85236
	MR-PRESSO	6	0.99(0.88-1.11)	0.861551	11.1739	0.227
Latency-associated peptide transforming growth factor beta 1	Inverse variance weighted	5	1.02(0.94-1.11)	0.640331	0.799872	0.938465
	MR Egger	5	1.03(0.91-1.17)	0.680928	0.761245	0.858713	-0.00197502	0.85675
	Simple mode	5	1.03(0.91-1.17)	0.696123
	Weighted median	5	1.03(0.93-1.14)	0.580338
	Weighted mode	5	1.03(0.92-1.16)	0.646978
	MR-PRESSO	5	1.02(0.98-1.06)	0.355072	1.06218	0.95
Leukemia inhibitory factor	Wald ratio	1	0.71(0.56-0.89)	0.00363361
Leukemia inhibitory factor receptor	Inverse variance weighted	3	0.84(0.79-0.9)	1.08114e-07	1.56167	0.458023
	MR Egger	3	0.8(0.71-0.9)	0.170629	0.58097	0.445932	0.0114293	0.503101
	Simple mode	3	0.92(0.8-1.05)	0.329674
	Weighted median	3	0.84(0.79-0.9)	9.36918e-07
	Weighted mode	3	0.82(0.77-0.89)	0.0363181
Monocyte chemoattractant protein-1	Inverse variance weighted	4	0.98(0.9-1.06)	0.54781	5.77042	0.12333
	MR Egger	4	1.11(0.97-1.25)	0.259047	0.89945	0.637804	-0.0211627	0.158026
	Simple mode	4	0.99(0.91-1.08)	0.836309
	Weighted median	4	1(0.94-1.07)	0.955995
	Weighted mode	4	1(0.94-1.07)	0.941434
	MR-PRESSO	4	0.98(0.9-1.06)	0.590189	8.24908	0.226
Monocyte chemoattractant protein 2	Inverse variance weighted	8	1.03(1-1.06)	0.0902489	10.7247	0.151087
	MR Egger	8	1.03(0.98-1.08)	0.255907	10.6355	0.100316	-0.00264071	0.829974
	Simple mode	8	1.03(0.99-1.07)	0.243875
	Weighted median	8	1.03(1-1.06)	0.084018
	Weighted mode	8	1.03(1-1.06)	0.126095
	MR-PRESSO	8	1.03(1-1.06)	0.134076	12.366	0.256
Monocyte chemoattractant protein-3	Inverse variance weighted	5	1(0.94-1.07)	0.921377	2.98173	0.560887
	MR Egger	5	0.93(0.8-1.07)	0.380211	1.52121	0.677384	0.0111677	0.313416
	Simple mode	5	1(0.89-1.13)	0.988855
	Weighted median	5	0.99(0.91-1.08)	0.828365
	Weighted mode	5	0.97(0.89-1.06)	0.545277
	MR-PRESSO	5	1(0.95-1.06)	0.914495	5.46654	0.569
Monocyte chemoattractant protein-4	Inverse variance weighted	7	0.99(0.94-1.05)	0.818478	10.2827	0.11324
	MR Egger	7	1.11(0.96-1.29)	0.208926	6.717	0.242552	-0.021403	0.164202
	Simple mode	7	1.01(0.93-1.08)	0.896687
	Weighted median	7	1(0.94-1.06)	0.969013
	Weighted mode	7	1.01(0.95-1.08)	0.683454
	MR-PRESSO	7	0.99(0.94-1.05)	0.826101	13.4439	0.17
Macrophage inflammatory protein 1a	Inverse variance weighted	8	1.02(0.98-1.06)	0.24355	6.09883	0.528258
	MR Egger	8	0.99(0.93-1.06)	0.869674	4.7939	0.570506	0.00741985	0.296842
	Simple mode	8	0.98(0.88-1.08)	0.654744
	Weighted median	8	1.02(0.97-1.06)	0.469297
	Weighted mode	8	1.01(0.97-1.06)	0.570088
	MR-PRESSO	8	1.02(0.99-1.06)	0.251692	8.54125	0.599
Matrix metalloproteise-1	Inverse variance weighted	8	1.01(0.9-1.14)	0.832071	25.8634	0.000532771
	MR Egger	8	1.09(0.87-1.38)	0.473047	23.5188	0.000640096	-0.0131835	0.468654
	Simple mode	8	0.98(0.87-1.11)	0.769897
	Weighted median	8	1.02(0.94-1.11)	0.605274
	Weighted mode	8	1.01(0.93-1.1)	0.854553
	MR-PRESSO	8	1.02(0.94-1.1)	0.656154	30.2445	0.004
Matrix metalloproteise-10	Inverse variance weighted	5	0.97(0.92-1.03)	0.301436	6.59982	0.158609
	MR Egger	5	0.95(0.87-1.03)	0.303924	5.48773	0.139374	0.0107192	0.49242
	Simple mode	5	0.95(0.88-1.02)	0.244162
	Weighted median	5	0.97(0.92-1.02)	0.207942
	Weighted mode	5	0.97(0.92-1.02)	0.277431
	MR-PRESSO	5	0.97(0.92-1.03)	0.359817	8.92539	0.332
Neurturin	Wald ratio	1	1.04(0.77-1.4)	0.806601
Neurotrophin-3	Inverse variance weighted	3	0.98(0.82-1.19)	0.872637	3.96218	0.137919
	MR Egger	3	3.84(0.54-27.39)	0.407231	1.38563	0.239145	-0.163915	0.402822
	Simple mode	3	1.07(0.87-1.32)	0.603798
	Weighted median	3	1.03(0.87-1.22)	0.718421
	Weighted mode	3	1.05(0.88-1.26)	0.627316
Osteoprotegerin	Inverse variance weighted	4	1.02(0.95-1.09)	0.630298	3.33598	0.342667
	MR Egger	4	1.11(0.63-1.97)	0.749124	3.18157	0.203765	-0.014737	0.784862
	Simple mode	4	1.05(0.95-1.17)	0.407948
	Weighted median	4	1.03(0.95-1.11)	0.471279
	Weighted mode	4	1.04(0.96-1.13)	0.366445
	MR-PRESSO	4	1.02(0.95-1.09)	0.663223	6.39071	0.461
Oncostatin-M	Inverse variance weighted	4	1.08(0.8-1.45)	0.635111	32.5018	4.10211e-07
	MR Egger	4	0.5(0.25-1.02)	0.195104	9.45504	0.00884838	0.0842226	0.157924
	Simple mode	4	0.88(0.74-1.05)	0.243174
	Weighted median	4	0.99(0.89-1.11)	0.878263
	Weighted mode	4	0.99(0.88-1.11)	0.826723
	MR-PRESSO	4	1.08(0.8-1.45)	0.667516	49.2921	<0.001
Programmed cell death 1 ligand 1	Inverse variance weighted	5	0.94(0.83-1.07)	0.37346	7.09996	0.130699
	MR Egger	5	1(0.63-1.58)	0.985383	6.9714	0.0728151	-0.00567784	0.829186
	Simple mode	5	1(0.84-1.19)	0.964199
	Weighted median	5	0.99(0.88-1.12)	0.905323
	Weighted mode	5	1.01(0.89-1.14)	0.915322
	MR-PRESSO	5	0.94(0.83-1.07)	0.423752	13.8812	0.26
Stem cell factor	Inverse variance weighted	11	1.02(0.94-1.1)	0.683462	29.3844	0.0010794
	MR Egger	11	1.11(0.95-1.29)	0.229897	25.1116	0.00285013	-0.0135598	0.247223
	Simple mode	11	1.07(0.97-1.17)	0.192693
	Weighted median	11	1.05(0.99-1.11)	0.100638
	Weighted mode	11	1.05(0.99-1.12)	0.12082
	MR-PRESSO	11	1.04(0.98-1.11)	0.198501	35.4943	0.008
SIR2-like protein 2	Inverse variance weighted	2	1.17(0.95-1.43)	0.136879
Sigling lymphocytic activation molecule	Inverse variance weighted	6	1.07(0.94-1.21)	0.332975	22.8725	0.000357039
	MR Egger	6	0.9(0.63-1.27)	0.575962	18.0068	0.00123031	0.0221344	0.357217
	Simple mode	6	1(0.91-1.1)	0.971843
	Weighted median	6	1(0.93-1.08)	0.989856
	Weighted mode	6	1(0.92-1.08)	0.917907
	MR-PRESSO	6	1.01(0.97-1.04)	0.770172	32.9809	0.003
Sulfotransferase 1A1	Inverse variance weighted	3	0.96(0.9-1.03)	0.260047	1.25286	0.534498
	MR Egger	3	0.86(0.69-1.07)	0.404153	0.0883048	0.766343	0.0190418	0.475778
	Simple mode	3	0.96(0.87-1.05)	0.460342
	Weighted median	3	0.96(0.9-1.02)	0.202976
	Weighted mode	3	0.95(0.89-1.03)	0.327643
STAM binding protein	Inverse variance weighted	3	1.07(0.89-1.27)	0.482126	0.463454	0.793163
	MR Egger	3	1.01(0.46-2.21)	0.982833	0.445106	0.504668	0.00867243	0.914289
	Simple mode	3	1.11(0.86-1.43)	0.520924
	Weighted median	3	1.08(0.87-1.34)	0.501704
	Weighted mode	3	1.1(0.85-1.41)	0.546427
Transforming growth factor-alpha	Inverse variance weighted	5	1.19(0.97-1.47)	0.103382	18.5081	0.000981571
	MR Egger	5	0.86(0.53-1.37)	0.565908	10.6598	0.0137151	0.033602	0.233927
	Simple mode	5	1.09(0.94-1.27)	0.301368
	Weighted median	5	1.1(0.96-1.25)	0.18466
	Weighted mode	5	1.1(0.95-1.27)	0.267615
	MR-PRESSO	5	1.07(1.01-1.15)	0.113161	28.6494	0.015
Tumor necrosis factor	Inverse variance weighted	2	1.11(0.92-1.32)	0.272629
Tumor necrosis factor receptor superfamily member 9	Inverse variance weighted	6	1.06(0.87-1.28)	0.589247	28.4033	3.03516e-05
	MR Egger	6	0.62(0.36-1.07)	0.163057	14.3447	0.00627232	0.0600764	0.118808
	Simple mode	6	0.95(0.82-1.08)	0.45516
	Weighted median	6	0.94(0.84-1.05)	0.295688
	Weighted mode	6	0.93(0.83-1.04)	0.260332
	MR-PRESSO	6	1.02(0.93-1.12)	0.677475	41.6744	0.003
Tumor necrosis factor ligand superfamily member 14	Inverse variance weighted	3	1.01(0.95-1.07)	0.709662	1.03715	0.595367
	MR Egger	3	0.99(0.91-1.08)	0.831859	0.526959	0.467888	0.00707117	0.605139
	Simple mode	3	1(0.91-1.09)	0.939917
	Weighted median	3	1.01(0.95-1.07)	0.806137
	Weighted mode	3	1.01(0.94-1.08)	0.848052
TNF-related apoptosis-inducing ligand	Inverse variance weighted	8	1(0.93-1.06)	0.891168	18.5135	0.00985615
	MR Egger	8	1.04(0.93-1.15)	0.550633	16.2846	0.0123054	-0.0096955	0.39975
	Simple mode	8	0.97(0.9-1.04)	0.423158
	Weighted median	8	0.99(0.94-1.04)	0.600287
	Weighted mode	8	0.99(0.94-1.04)	0.625206
	MR-PRESSO	8	0.98(0.93-1.04)	0.558314	21.7528	0.035
TNF-related activation-induced cytokine	Inverse variance weighted	7	0.97(0.92-1.02)	0.198408	3.08843	0.797669
	MR Egger	7	0.92(0.82-1.04)	0.231955	2.24867	0.813776	0.00827871	0.401503
	Simple mode	7	0.98(0.9-1.06)	0.581345
	Weighted median	7	0.97(0.91-1.03)	0.302137
	Weighted mode	7	0.97(0.91-1.04)	0.400158
	MR-PRESSO	7	0.97(0.94-1)	0.12321	4.0919	0.802
Thymic stromal lymphopoietin	Wald ratio	1	0.93(0.76-1.15)	0.497913
Urokise-type plasminogen activator	Inverse variance weighted	8	0.94(0.89-1)	0.0577717	4.00282	0.779452
	MR Egger	8	0.89(0.78-1.01)	0.111442	2.80071	0.833412	0.00911223	0.314943
	Simple mode	8	0.91(0.81-1.02)	0.165853
	Weighted median	8	0.92(0.85-0.99)	0.02435
	Weighted mode	8	0.91(0.83-1)	0.0964424
	MR-PRESSO	8	0.94(0.9-0.99)	0.0404458	5.27434	0.811
Vascular endothelial growth factor A	Inverse variance weighted	6	1.02(0.99-1.07)	0.216288	4.34179	0.501326
	MR Egger	6	0.98(0.91-1.05)	0.553647	1.83885	0.765368	0.0123952	0.188796
	Simple mode	6	1.01(0.92-1.12)	0.778251
	Weighted median	6	1.01(0.97-1.06)	0.497774
	Weighted mode	6	1.01(0.97-1.06)	0.569267
	MR-PRESSO	6	1.02(0.99-1.06)	0.241914	8.3144	0.562
C-reative protein	Inverse variance weighted	203	1.11(1.03-1.2)	0.00801398	436.417	2.5922e-19
	MR Egger	203	0.96(0.85-1.09)	0.532305	419.796	1.54327e-17	0.00469171	0.00526765
	Simple mode	203	0.99(0.82-1.2)	0.926352
	Weighted median	203	1.04(0.95-1.14)	0.424444
	Weighted mode	203	0.99(0.91-1.08)	0.828293
	MR-PRESSO	203	1.09(1.02-1.17)	0.0128982	441.714	<0.001

## Sheet: Table S5
Table S5. Ranking of models for heart failure according to their posterior probability after exclusion of outlying and influential variants in MR-BMA analysis.
Models	Posterior probability	Causal estimate
CXCL10	0.797	0.255
LIF	0.139	-0.012
CXCL10, LIF	0.064	0.312, -0.260

## Sheet: Table S6
Table S6. Characteristics of participating studies
Study	Location	Group	N	Age (years) [mean]	Body mass index (kg/m2) [mean]	Male sex [n(%)]	Diabetes mellitus [n(%)]	Hypertension [n(%)]	Chronic kidney disease [n(%)]	Myocardial infarction [n(%)]	Coronary heart disease [n(%)]	Atrial fibrillation [n(%)]
Overall		HF	47309	69.401	27.7552	27,979(59.1)	12,792(27.0)	32,401(68.5)	11,003(23.3)	18,567(39.2)	27,373(57.9)	17,337(36.6)
		Control	930014	62.1607	25.8655	438,532(47.2)	60,499(6.5)	248,761(26.7)	29,661(3.2)	43,342(4.7)	76,683(8.2)	28,770(3.1)
ARIC	USA	HF	1835	73	29.5	1,269 (0.52)	796 (0.33)	1,570 (0.64)	-	1,985 (0.81)	1,160 (0.47)	1,163 (0.48)
		Control	7476	77	27.8	4,029 (0.46)	1,804 (0.21)	4,808 (0.55)	-	3,656 (0.42)	1,271 (0.14)	925 (0.11)
BIOSTAT-CHF (Validation)	Scotland	HF	1561	70.2	29	1,042 (66.7)	490 (31.4)	916 (58.7)	702 (45)	768 (49.2)	1,488 (95.3)	694 (44.5)
		Control	954	66.6	27.4	473 (49.6)	0 (0)	-	-	-	-	-
CHS	USA	HF	1123	83.6	27	461 (41.1)	251 (22.5)	870 (77.5)	518 (46.1)	333 (29.7)	398 (35.4)	440 (39.2)
		Control	2145	85.6	26.2	817 (38.1)	373 (17.5)	1,356 (63.2)	883 (41.2)	220 (10.3)	276 (12.9)	472 (22)
COGEN	Denmark	HF	636	67.6	28.3	243 (38.2)	148 (23.3)	453 (71.2)	-	180 (28.3)	344 (54.1)	80 (12.6)
		Control	2215	64.2	27.5	907 (41)	407 (18.4)	1,277 (57.7)	-	292 (13.2)	973 (43.9)	115 (5.2)
deCODE	Iceland	HF	13200	79.9	-	7,088 (53.7)	2,309 (17.5)	7,469 (56.6)	6,315 (47.8)	5,842 (44.3)	8,751 (66.3)	5,524 (41.8)
		Control	367730	43.24	-	186,439 (50.7)	11,789 (3.2)	46,912 (12.8)	16,352 (4.4)	18,475 (5.0)	29,708 (8.1)	9,904 (2.7)
DiscovEHR	USA	HF	5656	73.9	32.3	3,198 (56.2)	2,263 (39.8)	5,151 (90.5)	79 (1.39)	1,942 (34.1)	3,898 (68.5)	2,719 (47.8)
		Control	31026	56.1	31.5	11,792 (36.3)	6,471 (19.9)	17,071 (52.6)	315 (0.97)	1,650 (5.08)	4,763 (14.7)	726 (2.24)
EPHESUS	Multi-nation	HF	1094	63.4	27.6	792 (72.6)	323 (29.6)	579 (53.5)	48 (4.43)	1,091 (100)	1,091 (100)	99 (9.14)
		Control	886	72.8	27.7	427 (48.6)	90 (10.2)	383 (43.6)	6 (0.7)	15 (1.7)	17 (1.9)	22 (2.5)
EPIC-Norfolk	UK	HF	1687	66.9	27.3	1,013 (60)	109 (6.47)	1,280 (76)	610 (36.2)	447 (26.5)	1,687 (100)	824 (48.8)
		Control	17631	58.4	26.2	8,028 (45.5)	315 (1.79)	8,001 (45.4)	1,369 (7.77)	689 (3.91)	7,915 (44.9)	1,756 (9.96)
EGCUT 370	Estonia	HF	243	65.5	29	117 (48.1)	88 (36.2)	214 (88.1)	30 (12.3)	26 (10.7)	149 (61.3)	94 (38.7)
		Control	1693	37.8	25.5	802 (47.4)	96 (5.7)	570 (33.7)	18 (1.1)	14 (0.8)	89 (5.3)	42 (2.5)
EGCUT Exome	Estonia	HF	605	60.4	30	208 (34.4)	200 (33.1)	548 (90.6)	108 (17.8)	247 (40.8)	409 (67.6)	219 (36.2)
		Control	4743	34.5	24.4	1,431 (30.2)	188 (4)	1,051 (22.2)	39 (0.82)	71 (1.5)	157 (3.3)	87 (1.8)
EGCUT Omni	Estonia	HF	1851	70.6	28.4	865 (46.7)	513 (27.7)	1,649 (89.1)	311 (16.8)	384 (20.7)	1,218 (65.8)	796 (43)
		Control	4273	43.1	26	1,836 (43)	328 (7.7)	1,643 (38.5)	96 (2.2)	67 (1.6)	340 (8)	175 (4.1)
FHS	USA	HF	476	80	29	236 (49.6)	100 (21.8)	357 (75)	-	-	152 (4)	-
		Control	3290	76	27.5	1,447 (44)	257 (8)	1,374 (41.8)	-	-	258 (6.9)	-
FINRISK	Finland	HF	1967	59.6	29.9	1,073 (54.5)	695 (35.3)	1,625 (82.6)	61 (3.1)	405 (20.6)	622 (31.6)	-
		Control	20298	46.9	26.4	9,466 (46.6)	2,125 (10.5)	11,060 (54.5)	45 (0.22)	626 (3.08)	1,149 (5.66)	-
GoDARTS (Affymetrix)	Scotland	HF	364	73.6	32	207 (56.9)	364 (100)	-	-	-	-	-
		Control	1864	73.1	30.2	1,100 (59)	1,864 (100)	-	-	-	-	-
GoDARTS (Illumina)	Scotland	HF	204	74.6	32.2	110 (53.9)	204 (100)	-	-	-	-	-
		Control	1947	71.6	31.1	1,215 (62.4)	1,947 (100)	-	-	-	-	-
GRADE	USA	HF	1060	63.9	29.1	887 (83.7)	361 (34.0)	621 (58.6)	-	602 (56.9)	-	111 (18.4)
		Control	7709	64.8	27.7	4,872 (63.1)	1,226 (16.0)	5,096 (66.8)	-	302 (3.9)	-	0 (0)
LURIC	Germany	HF	1007	65.3	27.8	727 (72.2)	516 (51.2)	744 (73.9)	234 (23.2)	501 (49.8)	792 (78.6)	285 (28.3)
		Control	2054	61.5	27.3	1,417 (69)	720 (35.1)	1,481 (72.1)	191 (9.3)	817 (39.8)	1,627 (79.2)	83 (4)
MDCS	Sweden	HF	755	74.2	25.6	458 (60.7)	256 (33.9)	657 (87)	-	355 (47)	387 (51.3)	310 (41.1)
		Control	7590	58.9	24.1	3,577 (47.1)	-	5,183 (68.3)	-	-	-	-
PHFS	USA	HF	2206	56.7	28.3	1,562 (70.8)	498 (23)	1,044 (47)	148 (0.07)	-	529 (23)	745 (34)
		Control	4523	64.3	29	2,687 (59.4)	-	-	-	-	-	-
PIVUS	Sweden	HF	116	70.1	28.5	80 (61.5)	22 (16.9)	108 (83)	27 (22)	29 (22.7)	-	15 (11.5)
		Control	833	70.2	26.8	427 (48.2)	97 (10.9)	624 (70.4)	93 (10.6)	38 (4.3)	-	10 (1.1)
PREVEND	Netherlands	HF	163	61.3	27.9	109 (66.9)	19 (11.8)	119 (73)	-	32 (19.8)	-	52 (33.5)
		Control	3486	49.1	26	1,771 (50.8)	132 (3.83)	1,119 (32.6)	-	80 (2.3)	-	95 (2.79)
PROSPER	Multi-nation	HF	211	78.1	27.4	123 (58.3)	30 (14.2)	122 (57.8)	103 (49)	59 (28)	59 (28)	88 (41.7)
		Control	5033	78.5	26.8	2,401 (47.7)	514 (10.2)	3,135 (62.3)	1,446 (28.8)	649 (12.9)	649 (12.9)	417 (8.3)
Rotterdam 1	Netherlands	HF	876	71.63	27.6	607 (45)	0 (0.00)	156 (11.6)	526 (39)	150 (11.1)	184 (13.6)	-
		Control	3807	66.62	15.2	2,436 (38.2)	1 (0.00)	1,182 (18.6)	3,049 (47.9)	352 (5.53)	424 (6.66)	-
SHIP	Germany	HF	352	60	29.1	160 (45.5)	87 (10.7)	274 (70.2)	24 (6.8)	72 (20.5)	352 (100)	34 (9.7)
		Control	1126	51.2	27.2	613 (54.4)	120 (24.7)	596 (52.9)	23 (2)	69 (6.1)	326 (29)	15 (1.4)
SOLID	Multi-nation	HF	186	67.7	29.9	124 (66.7)	100 (53.8)	87 (46.8)	66 (35.5)	88 (47.3)	186 (100)	38 (20.4)
		Control	9172	64.3	28.8	6,830 (74.5)	2,967 (32.4)	3,428 (37.4)	1,414 (15.4)	2,827 (30.8)	9,172 (100)	347 (3.8)
TwinGene	Sweden	HF	604	72.4	27.2	365 (60.4)	158 (26.2)	423 (70.3)	81 (13.4)	210 (34.8)	350 (58)	-
		Control	5176	64.2	26.4	2,432 (47)	438 (8.5)	1,449 (28)	62 (1.2)	229 (4.4)	457 (8.8)	-
UK Biobank	UK	HF	6504	64.1	29.8	4,562 (70.1)	1,711 (26.3)	4,866 (74.8)	986 (15.1)	2,712 (41.7)	3,062 (47.1)	2,848 (43.8)
		Control	387652	57.3	27.4	177,932 (45.9)	23,555 (6.1)	123,838 (31.9)	4,200 (1.1)	11,748 (3.0)	16,106 (4.2)	12,297 (3.2)
ULSAM	Sweden	HF	288	71.1	26.9	293 (100)	71 (24)	241 (83)	26 (9)	39 (13)	-	18 (6)
		Control	891	71	26.1	928 (100)	160 (17.3)	668 (72.1)	60 (6.7)	60 (6.5)	-	37 (4.3)
WGHS	USA	HF	479	73.3	28.3	0 (0)	110 (23)	258 (53.9)	-	68 (14.1)	105 (21.9)	141 (29.4)
		Control	22791	73.8	25.9	0 (0)	2,515 (11)	5,456 (23.9)	-	396 (1.7)	1,006 (4.4)	1,245 (5.5)
